# Supplementary material for: Intra- and interspecific variation in self-control capacities of parrots in a delay of gratification task
Source: Anim Cogn. 2021 Oct 21;25(2):473–91. doi: 10.1007/s10071-021-01565-6 (PMC8940755; doi:10.1007/s10071-021-01565-6)
Supplement: Supplementary file 1 — Supplementary file1 (XLSX 27 kb) [file 10071_2021_1565_MOESM1_ESM.xlsx]

## Sheet: colour preferences
ID	species	name	blue	yellow	binomial (two-sided)	asigned HQR colour
1	A. ambiguus	Acorn	7	5	0.774	yellow
2	A. ambiguus	Alba	7	5	0.774	blue
3	A. ambiguus	Enya	7	5	0.774	yellow
4	A. ambiguus	Hagrid	8	4	0.388	blue
5	A. ambiguus	Hazel	6	6	1	yellow
6	A. ambiguus	Luna	6	6	1	blue
7	A. ambiguus	Madame	7	5	0.774	blue
8	A. ambiguus	Rita	7	5	0.774	yellow
9	A. ambiguus	Shouty	6	6	1	blue
10	A. glaucogularis	Charlie	8	4	0.388	yellow
11	A. glaucogularis	Gargamel	6	6	1	blue
12	A. glaucogularis	Huang	6	6	1	blue
13	A. glaucogularis	Lady	7	5	0.774	yellow
14	A. glaucogularis	Long John	10	2	0.038	yellow
15	A. glaucogularis	Mowgli	12	0	<0.001	yellow
16	P. couloni	Andromeda	6	6	1	yellow
17	P. couloni	Callisto	0	12	<0.001	blue
18	P. couloni	Mars	8	4	0.388	yellow
19	P. couloni	Mercury	4	8	0.388	blue
20	P. couloni	Neptune	8	4	0.388	yellow
21	P. couloni	Saturn	5	7	0.774	blue
22	P. erithacus	Bella	5	7	0.774	blue
23	P. erithacus	Jack	6	6	1	yellow
24	P. erithacus	Jelo	2	10	0.038	blue
25	P. erithacus	Kimmi	2	10	0.038	blue
26	P. erithacus	Lizzy	4	8	0.388	blue
27	P. erithacus	Nikki	5	7	0.774	blue
28	P. erithacus	Nina	5	7	0.774	blue
29	P. erithacus	Sensei	5	7	0.774	blue

## Sheet: food preferences
ID	species	name	seed	nut	binomial test (one-sided)	comment
1	A. ambiguus	Acorn	2	10	0.003
2	A. ambiguus	Alba	0	12	0
3	A. ambiguus	Enya	2	10	0.003
4	A. ambiguus	Hagrid	0	10	0	due to experimenter's error only 10 trials were conducted
5	A. ambiguus	Hazel	1	11	<0.001
6	A. ambiguus	Luna	0	12	0
7	A. ambiguus	Madame	0	12	0
8	A. ambiguus	Rita	2	10	<0.001
9	A. ambiguus	Shouty	0	12	0
10	A. glaucogularis	Charlie	1	11	<0.001
11	A. glaucogularis	Gargamel	1	11	<0.001
12	A. glaucogularis	Huang	2	10	0.003
13	A. glaucogularis	Lady	1	11	<0.001
14	A. glaucogularis	Long John	2	10	0.003
15	A. glaucogularis	Mowgli	3	9	0.019
16	P. couloni	Andromeda	4	8	0.073	due to experimenter's error the test was not repeated
17	P. couloni	Callisto	2	10	0.003
18	P. couloni	Mars	3	9	0.019
19	P. couloni	Mercury	0	12	0
20	P. couloni	Neptune	3	9	0.019
21	P. couloni	Saturn	2	10	0.003
22	P. erithacus	Bella	1	11	<0.001
23	P. erithacus	Jack	2	10	0.003
24	P. erithacus	Jelo	0	12	0
25	P. erithacus	Kimmi	1	11	<0.001
26	P. erithacus	Lizzy	0	12	0
27	P. erithacus	Nikki	1	11	<0.001
28	P. erithacus	Nina	2	10	0.003
29	P. erithacus	Sensei	1	11	<0.001

## Sheet: giving up times
Maximum values obtained from Kolmogorov-Smirnoff Test for comparing expected and observed distribution of giving up times
Species	Bird	Session	5s	10s	15s	20s	25s	30s	40s	50s	60s		legend
AA	Acorn	1	NA	0.41	0.316228	1.98***	---	---	---	---	---		NA	video missing
AA	Acorn	2	NA	0.41	S	NS	---	---	---	---	---		NS	not successful in a single trial
AA	Acorn	3	---	---	---	NS	---	---	---	---	---		S	successful in all trials
AA	Acorn	4	---	---	---	NS	---	---	---	---	---		---	not tested
AA	Acorn	5	---	---	---	NS	---	---	---	---	---			experimental error: session was not conducted - criterion not yet reached
AA	Acorn	6	---	---	---	NS	---	---	---	---	---		bold	critial values in bold (see below)
AA	Alba	1	0.27	0.94	1.21**	0.316228	0.948683	0.632456	1.90***	---	---
AA	Alba	2	0.3	S	NS	0.298805	0.632456	0.925766	NS	---	---		Critical values obtained from Haccou & Melis (1992)
AA	Alba	3	---	---	0.330178	---	---	---	NS	---	---		P	Max. value for N = 10 trials
AA	Alba	4	---	---	S	---	---	---	NS	---	---		0.05*	1.03
AA	Alba	5	---	---	---	---	---	---	NS	---	---		0.01**	1.21
AA	Alba	6	---	---	---	---	---	---	NS	---	---		0.001***	1.41
AA	Enya	1	1.58***	0.08	NS	2.32***	---	---	---	---	---
AA	Enya	2	S	0.7	1.27**	NS	---	---	---	---	---
AA	Enya	3	NA	0.261471	1.58***	1.90***	---	---	---	---	---
AA	Enya	4	---	S	---	NS	---	---	---	---	---
AA	Enya	5	---	---	---	NS	---	---	---	---	---
AA	Enya	6	---	---	---	NS	---	---	---	---	---
AA	Hagrid	1	1.90***	1.14*	1.09***	---	---	---	---	---	---
AA	Hagrid	2	0.948683	S	2.08***	---	---	---	---	---	---
AA	Hagrid	3	S	---	NS	---	---	---	---	---	---
AA	Hagrid	4	---	---	NS	---	---	---	---	---	---
AA	Hagrid	5	---	---	NS	---	---	---	---	---	---
AA	Hagrid	6	---	---	NS	---	---	---	---	---	---
AA	Hazel	1	NS	0.42	0.302266	NS	0.709387	0.681614	1.26**	---	---
AA	Hazel	2	0.59	0.16	S	1.24**	S	1.07*	1.22**	---	---
AA	Hazel	3	0.35	---	---	0.316228	---	NS	1.18*	---	---
AA	Hazel	4	---	---	---	---	---	NS	1.28**	---	---
AA	Hazel	5	---	---	---	---	---	NS	1.87***	---	---
AA	Hazel	6	---	---	---	---	---	0.232985	NS	---	---
AA	Hazel	7	---	---	---	---	---	0.277145	---	---	---
AA	Luna	1	1.34**	0.67	0.295483	0.608005	0.174657	S	NS	---	---
AA	Luna	2	0.316228	S	0.743637	0.309224	0.4723	0.57	NS	---	---
AA	Luna	3	0.34	---	---	---	---	---	NS	---	---
AA	Luna	4	---	---	---	---	---	---	NS	---	---
AA	Luna	5	---	---	---	---	---	---	0.888989	---	---
AA	Luna	6	---	---	---	---	---	---	0.818801	---	---
AA	Madame	1	NS	S	0.510845	NA	NS	0.606386	NS	---	---
AA	Madame	2	0.91	0.744189	S	S	NS	0.632456	1.52***	---	---
AA	Madame	3	0.16	---	---	---	0.632456	---	2.16***	---	---
AA	Madame	4	---	---	---	---	0.316228	---	2.34***	---	---
AA	Madame	5	---	---	---	---	---	---	NS	---	---
AA	Madame	6	---	---	---	---	---	---	NS	---	---
AA	Rita	1	NS	NS	0.601146	0.147344	0.214683	1.26**	---	---	---
AA	Rita	2	0.883886	S	1.71***	S	0.4332	NS	---	---	---
AA	Rita	3	S	---	0.683518	---	---	NS	---	---	---
AA	Rita	4	---	---	S	---	---	NS	---	---	---
AA	Rita	5	---	---	---	---	---	NS	---	---	---
AA	Rita	6	---	---	---	---	---	NS	---	---	---
AG	Charlie	1	NS	0.222239	0.815086	---	---	---	---	---	---
AG	Charlie	2	NS	S	1.90***	---	---	---	---	---	---
AG	Charlie	3	NS	---	0.545025	---	---	---	---	---	---
AG	Charlie	4	0.948683	---	NS	---	---	---	---	---	---
AG	Charlie	5	0.0683382	---	NS	---	---	---	---	---	---
AG	Charlie	6	---	---	NS	---	---	---	---	---	---
AG	Gargamel	1	NS	---	---	---	---	---	---	---	---
AG	Gargamel	2	1.90***	---	---	---	---	---	---	---	---
AG	Gargamel	3	2.53***	---	---	---	---	---	---	---	---
AG	Gargamel	4	NS	---	---	---	---	---	---	---	---
AG	Gargamel	5	NS	---	---	---	---	---	---	---	---
AG	Gargamel	6	1.26**	---	---	---	---	---	---	---	---
AG	Huang	1	0.856018	0.316228	1.00533	0.948683	0.283361	0.667014	NS	---	---
AG	Huang	2	NS	0.288489	1.17*	1.52***	0.897335	S	NS	---	---
AG	Huang	3	1.30**	---	---	1.39**	---	---	NS	---	---
AG	Huang	4	S	---	---	0.442368	---	---	NS	---	---
AG	Huang	5	0.261471	---	---	0.948683	---	---	0.642649	---	---
AG	Huang	6	---	---	---	---	---	---	NS	---	---
AG	Lady	1	NS	0.633136	1.90***	---	---	---	---	---	---
AG	Lady	2	NS	0.468413	1.56***	---	---	---	---	---	---
AG	Lady	3	NS	---	NS	---	---	---	---	---	---
AG	Lady	4	1.11*	---	0.43958	---	---	---	---	---	---
AG	Lady	5	0.622031	---	1.64***	---	---	---	---	---	---
AG	Lady	6	---	---	NS	---	---	---	---	---	---
AG	Long John	1	NS	---	---	---	---	---	---	---	---
AG	Long John	2	NS	---	---	---	---	---	---	---	---
AG	Long John	3	NS	---	---	---	---	---	---	---	---
AG	Long John	4	NS	---	---	---	---	---	---	---	---
AG	Long John	5	NS	---	---	---	---	---	---	---	---
AG	Long John	6	NS	---	---	---	---	---	---	---	---
AG	Mowgli	1	2.53***	0.228673	NS	---	---	---	---	---	---
AG	Mowgli	2	S	NS	1.33**	---	---	---	---	---	---
AG	Mowgli	3	0.261471	0.856018	NS	---	---	---	---	---	---
AG	Mowgli	4	---	0.896576	1.26**	---	---	---	---	---	---
AG	Mowgli	5	---	---	NS	---	---	---	---	---	---
AG	Mowgli	6	---	---	1.42***	---	---	---	---	---	---
PC	Andromeda	1	NS	1.58***	---	---	---	---	---	---	---
PC	Andromeda	2	2.85***	0.730685	---	---	---	---	---	---	---
PC	Andromeda	3	1.58***	NS	---	---	---	---	---	---	---
PC	Andromeda	4	1.58***	NS	---	---	---	---	---	---	---
PC	Andromeda	5	0.632456	2.01***	---	---	---	---	---	---	---
PC	Andromeda	6	0.316228	1.30**	---	---	---	---	---	---	---
PC	Callisto	1	S	0.388224	0.441002	S	1.11*	NS	---	---	---
PC	Callisto	2	S	0.419882	0.0467467	0.235148	1.09*	NS	---	---	---
PC	Callisto	3	---	---	---	---	0.280994	NS	---	---	---
PC	Callisto	4	---	---	---	---	---	NS	---	---	---
PC	Callisto	5	---	---	---	---	---	NS	---	---	---
PC	Callisto	6	---	---	---	---	---	NS	---	---	---
PC	Mars	1	NS	0.190679	0.611513	2.34***	---	---	---	---	---
PC	Mars	2	NS	0.228673	0.43488	NS	---	---	---	---	---
PC	Mars	3	NS	---	---	NS	---	---	---	---	---
PC	Mars	4	1.56***	---	---	NS	---	---	---	---	---
PC	Mars	5	1.26**	---	---	NS	---	---	---	---	---
PC	Mars	6	0.670868	---	---	NS	---	---	---	---	---
PC	Mars	7	0.427567	---	---	---	---	---	---	---	---
PC	Mercury	1	0.760117	1.58***	---	---	---	---	---	---	---
PC	Mercury	2	2.21***	NS	---	---	---	---	---	---	---
PC	Mercury	3	0.272259	NS	---	---	---	---	---	---	---
PC	Mercury	4	0.323514	NS	---	---	---	---	---	---	---
PC	Mercury	5	---	2.53***	---	---	---	---	---	---	---
PC	Mercury	6	---	NS	---	---	---	---	---	---	---
PC	Neptune	1	0.721196	1.27**	1.26**	1.26**	---	---	---	---	---
PC	Neptune	2	S	0.352798	1.08*	2.53***	---	---	---	---	---
PC	Neptune	3	---	0.948683	---	NS	---	---	---	---	---
PC	Neptune	4	---	---	---	1.70***	---	---	---	---	---
PC	Neptune	5	---	---	---	NS	---	---	---	---	---
PC	Neptune	6	---	---	---	1.28**	---	---	---	---	---
PC	Saturn	1	NS	0.302266	0.109288	NS	---	---	---	---	---
PC	Saturn	2	1.26**	0.241665	NS	NS	---	---	---	---	---
PC	Saturn	3	0.278455	---	NS	NS	---	---	---	---	---
PC	Saturn	4	S	---	1.26**	NS	---	---	---	---	---
PC	Saturn	5	---	---	0.62195	NS	---	---	---	---	---
PC	Saturn	6	---	---	---	2.85***	---	---	---	---	---
PE	Bella	1	NS	0.720188	0.316228	0.305739	0.570452	1.23**	---	---	---
PE	Bella	2	NS	0.209495	0.632456	S	0.632456	1.77***	---	---	---
PE	Bella	3	2.53***	---	---	---	---	NS	---	---	---
PE	Bella	4	0.288489	---	---	---	---	NS	---	---	---
PE	Bella	5	S	---	---	---	---	NS	---	---	---
PE	Bella	6	---	---	---	---	---	NS	---	---	---
PE	Jack	1	NS	---	---	---	---	---	---	---	---
PE	Jack	2	NS	---	---	---	---	---	---	---	---
PE	Jack	3	NS	---	---	---	---	---	---	---	---
PE	Jack	4	NS	---	---	---	---	---	---	---	---
PE	Jack	5	2.85***	---	---	---	---	---	---	---	---
PE	Jack	6	NS	---	---	---	---	---	---	---	---
PE	Jelo	1	0.536837	0.309224	1.64***	NS	NS	---	---	---	---
PE	Jelo	2	S	0.948683	1.90***	2.53***	NS	---	---	---	---
PE	Jelo	3	---	---	NS	0.31272	2.53***	---	---	---	---
PE	Jelo	4	---	---	S	1.90***	NS	---	---	---	---
PE	Jelo	5	---	---	S	---	NS	---	---	---	---
PE	Jelo	6	---	---	---	---	NS	---	---	---	---
PE	Kimmi	1	0.895238	0.178331	0.297654	S	1.68***	0.263696	0.843346	0.259928	0.308061
PE	Kimmi	2	S	S	0.356	S	1.25**	S	S	0.307829	1.90***
PE	Kimmi	3	---	---	---	---	---	---	---	---	NS
PE	Kimmi	4	---	---	---	---	---	---	---	---	NS
PE	Kimmi	5	---	---	---	---	---	---	---	---	NS
PE	Kimmi	6	---	---	---	---	---	---	---	---	NS
PE	Lizzy	1	S	S	0.316228	0.316228	S	S	1.87***	2.13***	---
PE	Lizzy	2	S	1.90***	S	0.316228	S	0.616723	1.22**	2.85***	---
PE	Lizzy	3	---	NS	---	---	---	---	---	NS	---
PE	Lizzy	4	---	NS	---	---	---	---	---	NS	---
PE	Lizzy	5	---	1.26**	---	---	---	---	---	NS	---
PE	Lizzy	6	---	0.332205	---	---	---	---	---	NS	---
PE	Nikki	1	0.948683	0.316228	0.316228	S	S	S	1.82***	1.89***	---
PE	Nikki	2	1.04*	0.136311	S	S	S	S	1.09*	1.17*	---
PE	Nikki	3	0.235148	---	---	---	---	---	1.06*	NS	---
PE	Nikki	4	---	---	---	---	---	---	---	NS	---
PE	Nikki	5	---	---	---	---	---	---	---	NS	---
PE	Nikki	6	---	---	---	---	---	---	---	NS	---
PE	Nina	1	S	S	0.316228	0.316228	S	0.316228	NS	---	---
PE	Nina	2	S	0.209495	S	S	2.53***	1.58***	NS	---	---
PE	Nina	3	---	---	---	---	0.264141	---	NS	---	---
PE	Nina	4	---	---	---	---	0.316228	---	2.85***	---	---
PE	Nina	5	---	---	---	---	---	---	NS	---	---
PE	Nina	6	---	---	---	---	---	---	NS	---	---
PE	Sensei	1	NS	0.302266	0.590847	S	0.632456	0.948683	0.339059	1.94***	0.773557
PE	Sensei	2	0.316228	S	0.316228	1.68***	0.302266	0.237316	0.346481	1.05*	0.897187
PE	Sensei	3	0.248224	---	---	---	---	---	---	0.313421	---
PE	Sensei	4	---	---	---	---	---	---	---	---	---
PE	Sensei	5	---	---	---	---	---	---	---	---	---
PE	Sensei	6	---	---	---	---	---	---	---	---	---
