# Supplementary material for: Intra- and interspecific variation in self-control capacities of parrots in a delay of gratification task
Source: Anim Cogn. 2021 Oct 21;25(2):473–91. doi: 10.1007/s10071-021-01565-6 (PMC8940755; doi:10.1007/s10071-021-01565-6)
Supplement: Supplementary file 2 — Supplementary file2 (CSV 3 kb) [file 10071_2021_1565_MOESM2_ESM.csv]

	name	ID	Weight	species	sex	time	session	trial_num	success	waiting	Front	Back	Facing	BackPXG	Standing	Pacing	Ring	Perch	Table	Door	BiteArm	Aggressive	Begging	Seeds	PXG	difference	resid	success_sess	total.trial	passed.1	passed.2	maxdog	freq	n	number
1	Hagrid	1	1224	A ambiguus	M	5	1	1	0	4.4	4.4	0	4.4	0	0	0	0	0	0	0	0	0	0	0	0	-0.6	-51.116465863452	5	10	1	3	10	2	2	2
2	Acorn	2	1178	A ambiguus	F	15	1	2	1	18.4	18.4	0	18.4	0	0	0	0	0	0	0	0	0	0	0	3.6	3.4	-14.1425652667419	5	9	1	2	15	1	1	1
3	Enya	3	1189	A ambiguus	F	10	1	2	1	14.4	14.4	0	14.4	0	0	0	0	0	0	0	0	0	0	0	0	4.4	28.5675396278448	4	6	1	2	10	2	2	2
4	Rita	4	1218	A ambiguus	F	15	1	1	0	5.6	5.6	0	5.6	0	0	0	0	0	1.4	0	0	0	0	0	0	-9.4	14.5583539314582	6	10	1	3	20	2	2	2
5	Luna	5	1124	A ambiguus	F	10	1	1	0	5.2	5.2	0	5.2	0	0	0	0	0	0	0	0	0	0	0	0	-4.8	-22.3676193467329	4	8	1	2	25	1	1	1
6	Alba	6	1189	A ambiguus	F	15	1	1	1	17.8	17.8	0	17.8	0	0	0	0	0	0	0	0	0	0	0	0	2.8	6.02081524884147	2	10	0	2	30	2	2	2
7	Hazel	7	1264	A ambiguus	F	10	1	1	1	13.2	13.2	0	13.2	0	0	0	0	0	0	0	0	0	0	0	0	3.2	-2.44019423385339	6	10	1	2	20	2	2	2
8	Madame	8	1083	A ambiguus	F	10	1	1	1	13.4	13.4	0	13.4	0	0	0	0	0	0	0	0	0	0	0	0	3.4	30.5534551767382	8	8	1	2	30	2	2	2
9	Lady	11	737	A glaucogularis	F	10	1	1	0	6.6	6.6	0	6.6	0	0	0	0	0	0	0	0	0	0	0	0	-3.4	5.8508120865805	6	10	1	2	10	2	2	2
10	Charlie	12	819	A glaucogularis	M	10	1	1	1	14.2	14.2	0	14.2	0	0	0	0	0	0	0	0	0	0	0	0	4.2	22.2948328267466	4	10	1	2	10	2	2	2
11	Huang	16	845	A glaucogularis	M	15	1	2	1	19	19	0	19	0	0	0	0	0	0	0	0	0	0	0	0	4	19.2237469746437	4	10	1	2	30	1	1	1
12	Andromeda	17	307	P couloni	F	5	1	1	0	2.6	2.6	0	2.6	0	0	0	0	0	0	0	0	0	0	0	0	-2.4	2.20258517274465	0	10	0	2	5	2	2	2
13	Mercury	18	281	P couloni	M	5	1	1	0	5.2	5.2	0	5.2	0	0	0	0	0	0	0	0	0	0	0	0	0.2	-3.50544464609845	1	9	0	2	5	2	2	2
14	Mars	19	289	P couloni	M	10	1	1	1	13.6	13.6	0	13.6	0	0	0	0	0	0	0	0	0	0	0	0	3.6	-2.1032817090786	9	10	1	2	15	2	2	2
15	Saturn	20	309	P couloni	M	5	1	1	0	7	7	0	7	0	0	0	0	0	0	0	0	0	0	0	0	2	8.14743075392306	0	10	0	2	15	2	2	2
16	Neptune	21	299	P couloni	F	10	1	1	1	12.4	12.4	0	12.4	0	0	8.2	0	0	0	0	0	0	0	0	0	2.4	0.87352203511233	2	10	0	2	10	1	1	1
17	Callisto	22	267	P couloni	F	10	1	1	0	6.2	6.2	0	6.2	0	0	0	0	0	0	0	0	0	0	0	0	-3.8	-3.39612650159313	5	10	1	2	20	1	1	1
18	Jelo	24	467	P erithacus	F	5	1	3	0	6.2	6.2	0	6.2	0	0	0	0	0	0	0	0	0	0	0	0	1.2	-4.60993081658279	4	10	1	2	20	1	1	1
19	Bella	25	478	P erithacus	F	5	1	1	0	4	4	0	4	0	0	0	0	0	0	0	0	0	0	0	0	-1	-17.0865620402159	0	10	0	2	25	1	1	1
20	Nina	26	463	P erithacus	F	10	1	1	1	13.8	13.8	0	13.8	0	0	0	0	0	0	0	0	0	0	2.2	0	3.8	-4.91265107111417	10	10	1	2	30	2	2	2
21	Nikki	27	481	P erithacus	F	5	1	1	0	7.8	7.8	0	7.8	0	0	0	0	0	0	0	0	0	0	0	0.4	2.8	-24.10464130405	0	10	0	2	40	2	2	2
22	Lizzy	28	420	P erithacus	F	10	1	2	1	14.4	10.2	4.2	13.4	1	1.4	0	0	0	0	0	0	0	0	0	0	4.4	4.52585170340757	5	10	1	3	40	2	2	2
23	Kimmi	29	470	P erithacus	F	5	1	1	1	7.4	7.4	0	7.4	0	0	0	0	0	0	0	0	0	0	0	0	2.4	-8.08611145282282	7	10	1	2	50	1	1	1
24	Sensei	30	472	P erithacus	M	5	1	1	0	6.4	6.4	0	6.4	0	0	0	0	0	0	0	0	0	0	0	0	1.4	-32.5611543747131	0	10	0	2	30	2	2	2
25	Gargamel	9	856	A glaucogularis	M	5	1	1	0	8.4	14.8	0	14.8	0	0	0	0	0	0	0	0	0	0	0	0	3.4	0.695680771760294	0	10	0	0	0	3	3	3
26	Long John	10	729	A glaucogularis	M	5	1	1	0	4.8	4.8	0	4.8	0	0	0	0	0	0	0	0	0	0	0	0	-0.2	-5.65326633165796	0	10	0	0	0	3	3	3
27	Mowgli	13	740	A glaucogularis	M	5	1	1	0	3.4	3.4	0	3.4	0	0	0	0	0	0	0	0	0	0	0	0	-1.6	-21.484368988073	0	9	0	0	0	3	3	3
28	Jack	23	525	P erithacus	M	5	1	1	0	3.6	3.6	0	3.6	0	0	0	0	0	0	0	0	0	0	0	0	-1.4	-2.49852796859636	0	10	0	0	0	1	1	1
