# Supplementary material for: Intra- and interspecific variation in self-control capacities of parrots in a delay of gratification task
Source: Anim Cogn. 2021 Oct 21;25(2):473–91. doi: 10.1007/s10071-021-01565-6 (PMC8940755; doi:10.1007/s10071-021-01565-6)
Supplement: Supplementary file 3 — Supplementary file3 (CSV 177 kb) [file 10071_2021_1565_MOESM3_ESM.csv]

	name	success	success_sess	total.trial	failure	Pacing	Ring	Perch	Table	Door	BiteArm	PXG	Seeds
1	Hagrid	1	5	9	5	0	0	0	0	0	0	0	0
2	Hagrid	1	5	9	5	0	0	0	0	0	0	0	0
3	Hagrid	2	5	9	5	0	0	0	0	0	0.116279069767442	0	0
4	Hagrid	1	5	9	5	0	0	0	0	0	0.217391304347826	0	0
5	Hagrid	2	5	9	5	0	0	0	0	0	0.153846153846154	0	0
6	Hagrid	2	5	9	5	0	0	0	0	0	0.205882352941176	0	0
7	Hagrid	2	5	9	5	0	0	0	0	0	0.2	0	0
8	Hagrid	1	5	9	5	0	0	0	0	0	0	0	0
9	Hagrid	2	5	9	5	0	0	0	0	0	0.121212121212121	0	0
10	Hagrid	1	5	9	5	0	0	0	0	0	0	0	0
11	Hagrid	1	9	9	1	0	0	0	0	0	0	0	0
12	Hagrid	2	9	9	1	0	0	0	0	0	0	0	0
13	Hagrid	2	9	9	1	0	0	0	0	0	0.346153846153846	0	0
14	Hagrid	2	9	9	1	0	0	0	0	0	0.32	0	0
15	Hagrid	2	9	9	1	0	0	0	0	0	0.307692307692308	0	0
16	Hagrid	2	9	9	1	0	0	0	0	0	0.259259259259259	0	0
17	Hagrid	2	9	9	1	0	0	0	0	0	0.307692307692308	0	0
18	Hagrid	2	9	9	1	0	0	0	0	0	0.481481481481481	0	0
19	Hagrid	2	9	9	1	0	0	0	0	0	0.321428571428571	0	0
20	Hagrid	2	9	9	1	0	0	0	0	0	0.461538461538462	0	0
21	Hagrid	2	8	8	2	0	0	0	0	0	0.416666666666667	0	0
22	Hagrid	2	8	8	2	0	0	0	0	0	0.304347826086957	0	0
23	Hagrid	2	8	8	2	0	0	0	0	0	0.222222222222222	0	0
24	Hagrid	2	8	8	2	0	0	0	0	0	0.354838709677419	0	0
25	Hagrid	2	8	8	2	0	0	0	0	0	0.428571428571429	0	0
26	Hagrid	2	8	8	2	0	0	0	0	0	0.344827586206897	0	0
27	Hagrid	2	8	8	2	0	0	0	0	0	0.347826086956522	0	0
28	Hagrid	2	8	8	2	0	0	0	0	0	0.296296296296296	0	0
29	Hagrid	1	5	9	5	0	0	0	0	0	0.461538461538462	0	0
30	Hagrid	2	5	9	5	0	0	0	0	0	0.232142857142857	0	0
31	Hagrid	2	5	9	5	0	0	0	0	0	0.26	0	0
32	Hagrid	1	5	9	5	0	0	0	0	0	0.419354838709677	0	0
33	Hagrid	2	5	9	5	0	0	0	0	0	0.148936170212766	0	0
34	Hagrid	2	5	9	5	0	0	0	0	0	0.142857142857143	0	0
35	Hagrid	1	5	9	5	0	0	0	0	0	0	0	0
36	Hagrid	1	5	9	5	0.333333333333333	0	0	0	0	0	0	0
37	Hagrid	2	5	9	5	0	0	0	0	0	0.208333333333333	0	0
38	Hagrid	1	5	9	5	0	0	0	0	0	0	0	0
39	Hagrid	2	8	8	2	0	0	0	0	0	0.12962962962963	0	0
40	Hagrid	2	8	8	2	0	0	0	0	0	0.0491803278688525	0	0
41	Hagrid	2	8	8	2	0	0	0	0	0	0.137254901960784	0	0
42	Hagrid	2	8	8	2	0	0	0	0	0	0.120689655172414	0	0
43	Hagrid	2	8	8	2	0	0	0	0	0	0.160714285714286	0	0
44	Hagrid	2	8	8	2	0	0	0	0	0	0.188679245283019	0	0
45	Hagrid	2	8	8	2	0	0	0	0	0	0.135135135135135	0	0
46	Hagrid	2	8	8	2	0	0	0	0	0	0.173913043478261	0	0
47	Hagrid	2	2	9	8	0	0	0	0	0	0.0617283950617284	0	0
48	Hagrid	1	2	9	8	0	0	0	0	0	0.185185185185185	0	0
49	Hagrid	2	2	9	8	0	0	0	0	0	0.0958904109589041	0.191780821917808	0
50	Hagrid	1	2	9	8	0	0	0	0	0	0	0	0
51	Hagrid	1	2	9	8	0	0	0	0	0	0	0	0
52	Hagrid	1	2	9	8	0	0	0	0	0	0	0	0
53	Hagrid	1	2	9	8	0	0	0	0	0	0	0	0
54	Hagrid	1	2	9	8	0	0	0	0	0	0	0	0
55	Hagrid	1	2	9	8	0	0	0	0	0	0	0	0
56	Hagrid	1	2	9	8	0	0	0	0	0	0	0	0
57	Hagrid	1	0	9	10	0	0	0	0	0	0	0	0
58	Hagrid	1	0	9	10	0	0	0	0	0	0	0	0
59	Hagrid	1	0	9	10	0	0	0	0	0	0	0	0
60	Hagrid	1	0	9	10	0	0	0	0	0	0	0	0
61	Hagrid	1	0	9	10	0	0	0	0	0	0	0	0
62	Hagrid	1	0	9	10	0	0	0	0	0	0	0	0
63	Hagrid	1	0	9	10	0	0	0	0	0	0	0	0
64	Hagrid	1	0	9	10	0	0	0	0	0	0	0	0
65	Hagrid	1	0	9	10	0	0	0	0	0	0	0	0
66	Hagrid	1	0	9	10	0	0	0	0	0	0	0	0
67	Hagrid	1	0	9	10	0	0	0	0	0	0	0	0
68	Hagrid	1	0	9	10	0	0	0	0	0	0	0	0
69	Hagrid	1	0	9	10	0	0	0	0.178571428571429	0	0	0	0
70	Hagrid	1	0	9	10	0	0	0	0	0	0	0	0
71	Hagrid	1	0	9	10	0	0	0	0	0	0	0	0
72	Hagrid	1	0	9	10	0	0	0	0	0	0	0	0
73	Hagrid	1	0	9	10	0	0	0	0	0	0	0	0
74	Hagrid	1	0	9	10	0	0	0	0	0	0	0	0
75	Hagrid	1	0	9	10	0	0	0	0	0	0	0	0
76	Hagrid	1	0	9	10	0	0	0	0	0	0	0	0
77	Hagrid	1	0	9	10	0	0	0	0	0	0	0	0
78	Hagrid	1	0	9	10	0	0	0	0	0	0	0	0
79	Hagrid	1	0	9	10	0	0	0	0	0	0	0	0
80	Hagrid	1	0	9	10	0	0	0	0	0	0	0	0
81	Hagrid	1	0	9	10	0	0	0	0	0	0	0	0
82	Hagrid	1	0	9	10	0	0	0	0	0	0	0	0
83	Hagrid	1	0	9	10	0	0	0	0	0	0	0	0
84	Hagrid	1	0	9	10	0	0	0	0	0	0	0	0
85	Hagrid	1	0	9	10	0	0	0	0	0	0	0	0
86	Hagrid	1	0	9	10	0	0	0	0	0	0	0	0
87	Hagrid	1	0	9	10	0	0	0	0	0	0	0	0
88	Hagrid	1	0	9	10	0	0	0	0	0	0	0	0
89	Hagrid	1	0	9	10	0	0	0	0	0	0	0	0
90	Hagrid	1	0	9	10	0	0	0	0	0	0	0	0
91	Hagrid	1	0	9	10	0	0	0	0	0	0	0	0
92	Hagrid	1	0	9	10	0	0	0	0	0	0	0	0
93	Hagrid	1	0	9	10	0	0	0	0	0	0	0	0
94	Hagrid	1	0	9	10	0	0	0	0	0	0	0	0
95	Hagrid	1	0	9	10	0	0	0	0	0	0	0	0
96	Hagrid	1	0	9	10	0	0	0	0	0	0	0	0
97	Acorn	1	3	8	7	0.230769230769231	0	0	0	0	0	0	0
98	Acorn	2	3	8	7	0	0	0	0	0	0	0.149253731343284	0
99	Acorn	2	3	8	7	0.1	0	0	0	0	0	0.1	0
100	Acorn	2	3	8	7	0	0	0	0	0	0	0.46969696969697	0
101	Acorn	2	2	7	8	0	0	0	0	0	0	0.0845070422535211	0
102	Acorn	1	2	7	8	0	0	0	0	0	0.16	0.12	0
103	Acorn	1	2	7	8	0	0	0	0.0576923076923077	0	0.115384615384615	0.134615384615385	0
104	Acorn	1	2	7	8	0	0	0	0	0	0.452380952380952	0.119047619047619	0
105	Acorn	2	2	7	8	0	0	0	0	0	0	0.0735294117647059	0
106	Acorn	2	5	9	5	0	0	0	0	0	0	0	0
107	Acorn	2	5	9	5	0	0	0	0	0	0	0	0
108	Acorn	2	5	9	5	0	0	0	0	0	0	0	0
109	Acorn	2	5	9	5	0	0	0	0.126984126984127	0	0	0	0
110	Acorn	2	5	9	5	0	0	0	0	0	0	0	0
111	Acorn	2	5	9	5	0	0	0	0	0	0	0.195652173913043	0
112	Acorn	1	5	9	5	0	0	0	0	0	0	0.454545454545455	0
113	Acorn	2	5	9	5	0	0	0	0	0	0	0.0851063829787234	0
114	Acorn	2	5	9	5	0	0	0	0	0	0	0.0957446808510638	0
115	Acorn	2	5	9	5	0	0	0	0	0	0	0.21875	0
116	Acorn	2	5	9	5	0	0	0	0	0	0.0208333333333333	0.125	0
117	Acorn	2	10	9	0	0	0	0	0	0	0	0	0
118	Acorn	2	10	9	0	0	0	0	0	0	0.0206185567010309	0.0618556701030928	0
119	Acorn	2	10	9	0	0	0	0	0	0	0	0	0
120	Acorn	2	10	9	0	0	0	0	0	0	0	0	0
121	Acorn	2	10	9	0	0	0	0	0	0	0	0	0
122	Acorn	2	10	9	0	0	0	0	0	0	0	0.0967741935483871	0
123	Acorn	2	10	9	0	0	0	0	0	0	0	0.0618556701030928	0
124	Acorn	2	10	9	0	0	0	0	0	0	0	0.0625	0
125	Acorn	2	10	9	0	0	0	0	0	0	0	0.0652173913043478	0
126	Acorn	2	10	9	0	0	0	0	0	0	0	0.0666666666666667	0
127	Acorn	2	2	9	8	0	0	0	0	0	0	0.0530973451327434	0
128	Acorn	1	2	9	8	0	0	0	0	0	0	0	0
129	Acorn	2	2	9	8	0	0	0	0	0	0	0.104347826086957	0
130	Acorn	1	2	9	8	0	0	0	0	0	0	0	0
131	Acorn	1	2	9	8	0	0	0	0	0	0	0	0
132	Acorn	1	2	9	8	0	0	0	0	0	0	0	0
133	Acorn	1	2	9	8	0	0	0	0	0	0	0	0
134	Acorn	1	2	9	8	0	0	0	0	0	0	0	0
135	Acorn	1	2	9	8	0	0	0	0	0	0	0	0
136	Acorn	1	2	9	8	0	0	0	0	0	0	0	0
137	Acorn	1	0	9	10	0	0	0	0	0	0	0	0
138	Acorn	1	0	9	10	0	0	0	0	0	0	0	0
139	Acorn	1	0	9	10	0	0	0	0	0	0	0	0
140	Acorn	1	0	9	10	0	0	0	0	0	0	0	0
141	Acorn	1	0	9	10	0	0	0	0	0	0	0	0
142	Acorn	1	0	9	10	0	0	0	0	0	0	0	0
143	Acorn	1	0	9	10	0	0	0	0	0	0	0	0
144	Acorn	1	0	9	10	0	0	0	0	0	0	0	0
145	Acorn	1	0	9	10	0	0	0	0	0	0	0	0
146	Acorn	1	0	9	10	0	0	0	0	0	0	0	0
147	Acorn	1	0	9	10	0	0	0	0	0	0	0	0
148	Acorn	1	0	9	10	0	0	0	0	0	0	0	0
149	Acorn	1	0	9	10	0	0	0	0	0	0	0	0
150	Acorn	1	0	9	10	0	0	0	0	0	0	0	0
151	Acorn	1	0	9	10	0	0	0	0	0	0	0	0
152	Acorn	1	0	9	10	0	0	0	0	0	0	0	0
153	Acorn	1	0	9	10	0	0	0	0	0	0	0	0
154	Acorn	1	0	9	10	0	0	0	0	0	0	0	0
155	Acorn	1	0	9	10	0	0	0	0	0	0	0	0
156	Acorn	1	0	9	10	0	0	0	0	0	0	0	0
157	Acorn	1	0	9	10	0	0	0	0	0	0	0	0
158	Acorn	1	0	9	10	0	0	0	0	0	0	0	0
159	Acorn	1	0	9	10	0	0	0	0	0	0	0	0
160	Acorn	1	0	9	10	0	0	0	0	0	0	0	0
161	Acorn	1	0	9	10	0	0	0	0	0	0	0	0
162	Acorn	1	0	9	10	0	0	0	0	0	0	0	0
163	Acorn	1	0	9	10	0	0	0	0	0	0	0	0
164	Acorn	1	0	9	10	0	0	0	0	0	0	0	0
165	Acorn	1	0	9	10	0	0	0	0	0	0	0	0
166	Acorn	1	0	9	10	0	0	0	0	0	0	0	0
167	Acorn	1	0	9	10	0	0	0	0	0	0	0	0
168	Acorn	1	0	9	10	0	0	0	0	0	0	0	0
169	Acorn	1	0	9	10	0	0	0	0	0	0	0	0
170	Acorn	1	0	9	10	0	0	0	0	0	0	0	0
171	Acorn	1	0	9	10	0	0	0	0	0	0	0	0
172	Acorn	1	0	9	10	0	0	0	0	0	0	0	0
173	Acorn	1	0	9	10	0	0	0	0	0	0	0	0
174	Acorn	1	0	9	10	0	0	0	0	0	0	0	0
175	Acorn	1	0	9	10	0	0	0	0	0	0	0	0
176	Acorn	1	0	9	10	0	0	0	0	0	0	0	0
177	Acorn	1	0	9	10	0	0	0	0	0	0	0	0
178	Acorn	1	0	9	10	0	0	0	0	0	0	0	0
179	Acorn	1	0	9	10	0	0	0	0	0	0	0	0
180	Acorn	1	0	9	10	0	0	0	0	0	0	0	0
181	Acorn	1	0	9	10	0	0	0	0	0	0	0	0
182	Acorn	1	0	9	10	0	0	0	0	0	0	0	0
183	Acorn	1	0	9	10	0	0	0	0	0	0	0	0
184	Acorn	1	0	9	10	0	0	0	0	0	0	0	0
185	Acorn	1	0	9	10	0	0	0	0	0	0	0	0
186	Acorn	1	0	9	10	0	0	0	0	0	0	0	0
187	Enya	2	3	7	7	0	0	0	0	0	0	0	0
188	Enya	2	3	7	7	0	0	0	0	0	0	0	0
189	Enya	1	3	7	7	0	0	0	0	0	0	0	0
190	Enya	2	3	7	7	0	0	0	0	0	0	0	0
191	Enya	2	4	6	6	0	0	0	0	0	0	0	0
192	Enya	2	4	6	6	0.225352112676056	0	0	0	0	0	0	0
193	Enya	2	4	6	6	0.338028169014085	0	0	0	0	0	0	0
194	Enya	2	4	6	6	0	0	0	0	0	0	0	0
195	Enya	2	4	8	6	0	0	0	0	0	0	0	0
196	Enya	2	4	8	6	0.197183098591549	0	0	0	0	0	0	0
197	Enya	2	4	8	6	0.471428571428571	0	0	0	0	0	0	0
198	Enya	2	4	8	6	0.382352941176471	0	0	0	0	0	0	0
199	Enya	1	0	9	10	0	0	0	0	0	0	0	0
200	Enya	1	0	9	10	0.538461538461538	0	0	0	0	0	0	0
201	Enya	1	0	9	10	0	0	0	0	0	0	0	0
202	Enya	1	0	9	10	0	0	0	0.172413793103448	0	0	0	0
203	Enya	1	0	9	10	0	0	0	0	0	0	0	0
204	Enya	1	0	9	10	0	0	0	0	0	0	0	0
205	Enya	1	0	9	10	0	0	0	0	0	0	0	0
206	Enya	1	0	9	10	0	0	0	0	0	0	0	0
207	Enya	1	0	9	10	0	0	0	0	0	0	0	0
208	Enya	1	0	9	10	0	0	0	0	0	0	0	0
209	Enya	2	1	8	9	0	0	0	0	0	0	0	0
210	Enya	1	1	8	9	0	0	0	0	0	0	0	0
211	Enya	1	1	8	9	0	0	0	0	0	0	0.769230769230769	0
212	Enya	1	1	8	9	0	0	0	0	0	0	0	0
213	Enya	1	1	8	9	0	0	0	0	0	0	0	0
214	Enya	1	1	8	9	0	0	0	0	0	0	0	0
215	Enya	1	1	8	9	0	0	0	0	0	0	0	0
216	Enya	1	1	9	9	0.653846153846154	0	0	0	0	0	0	0
217	Enya	2	1	9	9	0.699115044247788	0	0	0	0	0	0	0
218	Enya	1	1	9	9	0	0	0	0	0	0	0	0
219	Enya	1	1	9	9	0	0	0	0	0	0	0	0
220	Enya	1	1	9	9	0	0	0	0	0	0	0	0
221	Enya	1	1	9	9	0	0	0	0	0	0	0	0
222	Enya	1	1	9	9	0	0	0	0	0	0	0	0
223	Enya	1	1	9	9	0	0	0	0	0	0	0	0
224	Enya	1	1	9	9	0	0	0	0	0	0	0	0
225	Enya	1	1	9	9	0	0	0	0	0	0	0	0
226	Enya	1	0	9	10	0	0	0	0	0	0	0	0
227	Enya	1	0	9	10	0	0	0	0	0	0	0	0
228	Enya	1	0	9	10	0	0	0	0	0	0	0	0
229	Enya	1	0	9	10	0	0	0	0	0	0	0	0
230	Enya	1	0	9	10	0	0	0	0	0	0	0	0
231	Enya	1	0	9	10	0	0	0	0	0	0	0	0
232	Enya	1	0	9	10	0	0	0	0	0	0	0	0
233	Enya	1	0	9	10	0	0	0	0	0	0	0	0
234	Enya	1	0	9	10	0	0	0	0	0	0	0	0
235	Enya	1	0	9	10	0	0	0	0	0	0	0	0
236	Enya	2	4	9	6	0	0	0	0	0	0	0	0
237	Enya	2	4	9	6	0.31304347826087	0	0	0	0	0	0	0
238	Enya	2	4	9	6	0.258928571428571	0	0	0	0	0	0	0
239	Enya	1	4	9	6	0	0	0	0	0	0	0	0
240	Enya	2	4	9	6	0.415254237288136	0	0	0	0	0	0	0
241	Enya	1	4	9	6	0	0	0	0	0	0	0	0
242	Enya	1	4	9	6	0	0	0	0	0	0	0	0
243	Enya	1	4	9	6	0	0	0	0	0	0	0	0
244	Enya	1	4	9	6	0	0	0	0	0	0	0	0
245	Enya	1	4	9	6	0	0	0	0	0	0	0	0
246	Enya	1	0	9	10	0	0	0	0	0	0	0	0
247	Enya	1	0	9	10	0	0	0	0	0	0	0	0
248	Enya	1	0	9	10	0	0	0	0	0	0	0	0
249	Enya	1	0	9	10	0	0	0	0	0	0	0	0
250	Enya	1	0	9	10	0	0	0	0	0	0	0	0
251	Enya	1	0	9	10	0	0	0	0	0	0	0	0
252	Enya	1	0	9	10	0	0	0	0	0	0	0	0
253	Enya	1	0	9	10	0	0	0	0	0	0	0	0
254	Enya	1	0	9	10	0	0	0	0	0	0	0	0
255	Enya	1	0	9	10	0	0	0	0	0	0	0	0
256	Enya	1	0	9	10	0	0	0	0	0	0	0	0
257	Enya	1	0	9	10	0	0	0	0	0	0	0	0
258	Enya	1	0	9	10	0	0	0	0	0	0	0	0
259	Enya	1	0	9	10	0	0	0	0	0	0	0	0
260	Enya	1	0	9	10	0	0	0	0	0	0	0	0
261	Enya	1	0	9	10	0	0	0	0	0	0	0	0
262	Enya	1	0	9	10	0	0	0	0	0	0	0	0
263	Enya	1	0	9	10	0	0	0	0	0	0	0	0
264	Enya	1	0	9	10	0	0	0	0	0	0	0	0
265	Enya	1	0	9	10	0	0	0	0.272727272727273	0	0	0	0.0909090909090909
266	Enya	1	0	9	10	0	0	0	0	0	0	0	0
267	Enya	1	0	9	10	0	0	0	0	0	0	0	0
268	Enya	1	0	9	10	0	0	0	0	0	0	0	0
269	Enya	1	0	9	10	0	0	0	0	0	0	0	0
270	Enya	1	0	9	10	0	0	0	0	0	0	0	0
271	Enya	1	0	9	10	0	0	0	0	0	0	0	0
272	Enya	1	0	9	10	0	0	0	0	0	0	0	0
273	Enya	1	0	9	10	0	0	0	0	0	0	0	0
274	Enya	1	0	9	10	0	0	0	0	0	0	0	0
275	Enya	1	0	9	10	0	0	0	0	0	0	0	0
276	Rita	1	0	9	10	0	0	0	0	0	0	0	0
277	Rita	1	0	9	10	0	0	0	0	0	0	0	0
278	Rita	1	0	9	10	0	0	0	0	0	0	0	0
279	Rita	1	0	9	10	0	0	0	0	0	0	0	0
280	Rita	1	0	9	10	0	0	0	0	0	0	0	0
281	Rita	1	0	9	10	0	0	0	0	0	0	0	0
282	Rita	1	0	9	10	0	0	0	0	0	0	0	0
283	Rita	1	0	9	10	0	0	0	0	0	0	0	0
284	Rita	1	0	9	10	0	0	0	0	0	0	0	0
285	Rita	1	0	9	10	0	0	0	0	0	0	0	0
286	Rita	1	5	9	5	0	0	0	0	0	0	0	0
287	Rita	1	5	9	5	0	0	0	0	0	0	0	0.185185185185185
288	Rita	2	5	9	5	0	0	0	0	0	0	0	0
289	Rita	1	5	9	5	0	0	0	0	0	0	0	0
290	Rita	2	5	9	5	0.333333333333333	0	0	0	0	0	0	0
291	Rita	2	5	9	5	0.444444444444444	0	0	0	0	0	0	0
292	Rita	2	5	9	5	0.297872340425532	0	0	0	0	0	0	0
293	Rita	2	5	9	5	0	0	0	0	0	0	0	0
294	Rita	1	0	9	10	0	0	0	0	0	0	0	0
295	Rita	1	0	9	10	0	0	0	0	0	0	0	0
296	Rita	1	0	9	10	0	0	0	0	0	0	0	0
297	Rita	1	0	9	10	0	0	0	0	0	0	0	0
298	Rita	1	0	9	10	0	0	0	0	0	0	0	0
299	Rita	1	0	9	10	0	0	0	0	0	0	0	0
300	Rita	1	0	9	10	0	0	0	0	0	0	0	0
301	Rita	1	0	9	10	0	0	0	0	0	0	0	0
302	Rita	1	0	9	10	0	0	0	0	0	0	0	0
303	Rita	2	5	8	5	0	0	0	0	0	0	0	0
304	Rita	2	5	8	5	0.228571428571429	0	0	0	0	0	0	0
305	Rita	2	5	8	5	0	0	0	0.0588235294117647	0	0	0	0
306	Rita	2	5	8	5	0.301587301587302	0	0	0	0	0	0	0
307	Rita	2	5	8	5	0	0	0	0	0	0	0	0
308	Rita	1	6	9	4	0	0	0	0.25	0	0	0	0
309	Rita	2	6	9	4	0	0	0	0.115789473684211	0	0.0315789473684211	0	0
310	Rita	2	6	9	4	0.114583333333333	0	0	0.104166666666667	0	0	0	0
311	Rita	2	6	9	4	0.182795698924731	0	0	0.032258064516129	0	0	0	0
312	Rita	1	6	9	4	0	0	0	0	0	0	0	0
313	Rita	2	6	9	4	0.382978723404255	0	0	0.106382978723404	0	0	0	0
314	Rita	2	6	9	4	0.136842105263158	0	0	0.178947368421053	0	0.0315789473684211	0	0
315	Rita	2	6	9	4	0.425531914893617	0	0	0.138297872340426	0	0	0	0
316	Rita	1	1	9	9	0	0	0	0	0	0	0	0
317	Rita	1	1	9	9	0	0	0	0	0	0	0	0
318	Rita	1	1	9	9	0	0	0	0	0	0	0	0
319	Rita	1	1	9	9	0	0	0	0	0	0.268292682926829	0	0
320	Rita	2	1	9	9	0	0	0	0	0	0.471264367816092	0	0
321	Rita	1	1	9	9	0	0	0	0.181818181818182	0	0	0	0
322	Rita	1	1	9	9	0	0	0	0	0	0	0	0
323	Rita	1	1	9	9	0	0	0	0	0	0	0	0
324	Rita	1	1	9	9	0	0	0	0.407407407407407	0	0	0	0
325	Rita	1	1	9	9	0	0	0	0	0	0	0	0
326	Rita	1	5	9	5	0	0	0	0	0	0	0	0
327	Rita	1	5	9	5	0	0	0	0.206896551724138	0	0	0	0
328	Rita	1	5	9	5	0	0	0	0	0	0.593220338983051	0	0
329	Rita	1	5	9	5	0	0	0	0	0	0.405405405405405	0	0
330	Rita	2	5	9	5	0	0	0	0.142857142857143	0	0.043956043956044	0	0
331	Rita	2	5	9	5	0.118421052631579	0	0	0.0526315789473684	0	0.0394736842105263	0	0
332	Rita	2	5	9	5	0.325581395348837	0	0	0.325581395348837	0	0	0	0
333	Rita	2	5	9	5	0	0	0	0.526315789473684	0	0.0210526315789474	0	0
334	Rita	2	5	9	5	0	0	0	0.51063829787234	0	0.0212765957446809	0	0
335	Rita	2	10	9	0	0	0	0	0.369565217391304	0	0	0	0
336	Rita	2	10	9	0	0	0	0	0.361702127659574	0	0.0212765957446809	0	0
337	Rita	2	10	9	0	0	0	0	0.397849462365591	0	0	0	0.0645161290322581
338	Rita	2	10	9	0	0	0	0	0.695652173913044	0	0	0	0
339	Rita	2	10	9	0	0	0	0	0.2	0	0	0	0
340	Rita	2	10	9	0	0	0	0	0.301075268817204	0	0	0	0.032258064516129
341	Rita	2	10	9	0	0	0	0	0.311111111111111	0	0	0	0
342	Rita	2	10	9	0	0	0	0	0.308510638297872	0	0.0212765957446809	0	0
343	Rita	2	10	9	0	0	0	0	0.376344086021505	0	0	0	0.043010752688172
344	Rita	2	10	9	0	0	0	0	0.446808510638298	0	0	0	0.074468085106383
345	Rita	1	8	9	2	0	0	0	0.18	0	0.06	0	0
346	Rita	2	8	9	2	0	0	0	0.366666666666667	0	0	0	0
347	Rita	2	8	9	2	0	0	0	0.517543859649123	0	0.0263157894736842	0	0
348	Rita	2	8	9	2	0	0	0	0.593220338983051	0	0.0169491525423729	0	0.0677966101694915
349	Rita	1	8	9	2	0	0	0	0.517857142857143	0	0	0	0.0267857142857143
350	Rita	2	8	9	2	0	0	0	0.474576271186441	0	0.0169491525423729	0	0
351	Rita	2	8	9	2	0	0	0	0.279279279279279	0	0.027027027027027	0	0.0630630630630631
352	Rita	2	8	9	2	0	0	0	0.419642857142857	0	0.0267857142857143	0	0
353	Rita	2	8	9	2	0	0	0	0.212389380530973	0	0.0265486725663717	0	0.0884955752212389
354	Rita	2	8	9	2	0	0	0	0.535714285714286	0	0.0178571428571429	0	0.0267857142857143
355	Rita	2	10	9	0	0	0	0	0.330434782608696	0	0	0	0.0782608695652174
356	Rita	2	10	9	0	0	0	0	0.486725663716814	0	0	0	0
357	Rita	2	10	9	0	0	0	0	0.625	0	0.0178571428571429	0	0.0714285714285714
358	Rita	2	10	9	0	0	0	0	0.383928571428571	0	0	0	0.160714285714286
359	Rita	2	10	9	0	0	0	0	0.398230088495575	0	0.0176991150442478	0	0.0442477876106195
360	Rita	2	10	9	0	0	0	0	0.433333333333333	0	0	0	0.166666666666667
361	Rita	2	10	9	0	0	0	0	0.378151260504202	0	0	0	0.226890756302521
362	Rita	2	10	9	0	0	0	0	0.434782608695652	0	0.0173913043478261	0	0.0608695652173913
363	Rita	2	10	9	0	0	0	0	0.565217391304348	0	0	0	0.0347826086956522
364	Rita	2	10	9	0	0	0	0	0.660869565217391	0	0	0	0.0521739130434783
365	Rita	2	8	9	2	0	0	0	0.446043165467626	0	0	0	0.129496402877698
366	Rita	2	8	9	2	0	0	0	0.664233576642336	0	0	0	0.0656934306569343
367	Rita	2	8	9	2	0	0	0	0.482758620689655	0	0	0	0.151724137931035
368	Rita	2	8	9	2	0	0	0	0.320610687022901	0	0	0	0.236641221374046
369	Rita	1	8	9	2	0	0	0	0.209302325581395	0	0	0	0.255813953488372
370	Rita	2	8	9	2	0	0	0	0.377622377622378	0	0.013986013986014	0	0.0909090909090909
371	Rita	2	8	9	2	0.0851063829787234	0	0	0.49645390070922	0	0.0212765957446809	0	0.0851063829787234
372	Rita	2	8	9	2	0	0	0	0.328671328671329	0	0.020979020979021	0	0.111888111888112
373	Rita	1	8	9	2	0	0	0	0.336363636363636	0	0.0363636363636364	0	0.136363636363636
374	Rita	2	8	9	2	0.0985915492957746	0	0	0.323943661971831	0	0.0211267605633803	0	0.147887323943662
375	Rita	1	0	6	10	0	0	0	0.0412371134020619	0	0	0	0
376	Rita	1	0	6	10	0	0	0	0	0	0	0	0
377	Rita	1	0	6	10	0	0	0	0.208333333333333	0	0	0	0
378	Rita	2	2	9	8	0	0	0	0.0701754385964912	0	0.0233918128654971	0	0.0350877192982456
379	Rita	1	2	9	8	0	0	0	0	0	0	0.4	0
380	Rita	1	2	9	8	0	0	0	0.2875	0	0.0375	0	0
381	Rita	2	2	9	8	0	0	0	0.305882352941176	0	0.0823529411764706	0	0.0588235294117647
382	Rita	1	2	9	8	0	0	0	0	0	0	0	0
383	Rita	1	2	9	8	0	0	0	0.780821917808219	0	0	0	0
384	Rita	1	2	9	8	0	0	0	0.454545454545455	0	0	0	0
385	Rita	1	2	9	8	0	0	0	0.25	0	0	0	0
386	Rita	1	2	9	8	0	0	0	0	0	0	0	0
387	Rita	1	0	9	10	0	0	0	0	0	0	0	0
388	Rita	1	0	9	10	0	0	0	0	0	0	0	0
389	Rita	1	0	9	10	0	0	0	0.08	0	0	0	0
390	Rita	1	0	9	10	0	0	0	0.173913043478261	0	0	0	0
391	Rita	1	0	9	10	0	0	0	0.730769230769231	0	0	0	0
392	Rita	1	0	9	10	0	0	0	0.166666666666667	0	0	0	0
393	Rita	1	0	9	10	0	0	0	0	0	0	0	0
394	Rita	1	0	9	10	0	0	0	0	0	0	0	0
395	Rita	1	0	9	10	0	0	0	0	0	0	0	0
396	Rita	1	0	9	10	0	0	0	0	0	0	0	0
397	Rita	1	0	9	10	0	0	0	0	0	0	0	0
398	Rita	1	0	9	10	0	0	0	0.178571428571429	0	0	0	0
399	Rita	1	0	9	10	0	0	0	0.288888888888889	0	0	0	0
400	Rita	1	0	9	10	0	0	0	0	0	0	0	0
401	Rita	1	0	9	10	0	0	0	0	0	0	0	0.0379746835443038
402	Rita	1	0	9	10	0	0	0	0	0	0	0	0
403	Rita	1	0	9	10	0	0	0	0	0	0	0	0
404	Rita	1	0	9	10	0	0	0	0.0975609756097561	0	0	0	0
405	Rita	1	0	9	10	0	0	0	0	0	0	0	0
406	Rita	1	0	9	10	0	0	0	0	0	0	0	0
407	Rita	1	0	9	10	0	0	0	0	0	0	0	0
408	Rita	1	0	9	10	0	0	0	0	0	0.416666666666667	0	0
409	Rita	1	0	9	10	0	0	0	0	0	0	0	0
410	Rita	1	0	9	10	0	0	0	0	0	0.451612903225806	0	0
411	Rita	1	0	9	10	0	0	0	0	0	0.541666666666667	0	0
412	Rita	1	0	9	10	0	0	0	0.210526315789474	0	0	0	0
413	Rita	1	0	9	10	0	0	0	0	0	0	0	0
414	Rita	1	0	9	10	0	0	0	0	0	0	0	0
415	Rita	1	0	9	10	0	0	0	0	0	0	0	0
416	Rita	1	0	9	10	0	0	0	0.483870967741935	0	0	0	0
417	Rita	1	0	9	10	0	0	0	0	0	0	0	0
418	Rita	1	0	9	10	0	0	0	0	0	0.16	0	0
419	Rita	1	0	9	10	0	0	0	0.15	0	0	0	0
420	Rita	1	0	9	10	0	0	0	0	0	0	0	0
421	Rita	1	0	9	10	0	0	0	0.161290322580645	0	0	0	0
422	Rita	1	0	9	10	0	0	0	0	0	0	0	0
423	Rita	1	0	9	10	0	0	0	0	0	0.32258064516129	0	0
424	Rita	1	0	9	10	0	0	0	0.0714285714285714	0	0	0	0
425	Rita	1	0	9	10	0	0	0	0	0	0	0	0
426	Rita	1	0	9	10	0	0	0	0	0	0	0	0
427	Rita	1	0	9	10	0	0	0	0.333333333333333	0	0	0	0
428	Rita	1	0	9	10	0	0	0	0	0	0	0	0
429	Rita	1	0	9	10	0	0	0	0.157894736842105	0	0	0	0.157894736842105
430	Rita	1	0	9	10	0	0	0	0.4	0	0	0	0
431	Rita	1	0	9	10	0	0	0	0	0	0	0	0
432	Rita	1	0	9	10	0	0	0	0.488372093023256	0	0	0	0
433	Rita	1	0	9	10	0	0	0	0.2	0	0	0	0
434	Rita	1	0	9	10	0	0	0	0	0	0	0	0
435	Rita	1	0	9	10	0	0	0	0	0	0	0	0
436	Luna	1	1	9	9	0	0	0	0	0	0	0	0
437	Luna	1	1	9	9	0	0	0	0	0	0	0	0
438	Luna	1	1	9	9	0	0	0	0	0	0	0	0
439	Luna	1	1	9	9	0	0	0	0	0	0	0	0
440	Luna	1	1	9	9	0	0	0	0	0	0	0	0
441	Luna	1	1	9	9	0	0	0	0	0	0	0	0
442	Luna	1	1	9	9	0	0	0	0	0	0	0	0
443	Luna	2	1	9	9	0	0	0	0	0	0	0	0
444	Luna	2	2	4	8	0	0	0	0	0	0	0	0
445	Luna	1	2	4	8	0	0	0	0	0	0	0	0
446	Luna	2	2	4	8	0	0	0	0	0	0	0	0
447	Luna	2	1	5	9	0	0	0	0	0	0	0	0
448	Luna	1	1	5	9	0	0	0	0	0	0	0	0
449	Luna	1	1	5	9	0	0	0.0740740740740741	0	0	0.0740740740740741	0	0
450	Luna	1	4	8	6	0	0	0	0	0	0	0	0
451	Luna	1	4	8	6	0	0	0	0	0	0	0	0.7
452	Luna	2	4	8	6	0	0	0	0	0.352112676056338	0	0	0
453	Luna	2	4	8	6	0.305555555555556	0	0	0	0	0	0	0
454	Luna	1	4	8	6	0	0	0	0	0	0	0	0
455	Luna	2	4	8	6	0.630769230769231	0	0	0	0	0	0	0
456	Luna	2	4	8	6	0.507936507936508	0	0	0	0	0	0	0
457	Luna	2	5	7	5	0	0	0	0	0	0	0	0
458	Luna	2	5	7	5	0.366197183098592	0.0704225352112676	0	0	0	0	0	0
459	Luna	2	5	7	5	0	0	0	0.114285714285714	0	0	0	0.0857142857142857
460	Luna	2	5	7	5	0	0	0	0.0882352941176471	0	0	0	0
461	Luna	2	5	7	5	0	0	0	0	0	0.0895522388059701	0	0
462	Luna	2	6	9	4	0	0	0	0	0	0	0.0526315789473684	0
463	Luna	1	6	9	4	0	0	0	0	0	0	0	0
464	Luna	1	6	9	4	0	0	0	0.131147540983607	0	0	0	0
465	Luna	2	6	9	4	0	0	0	0	0	0	0	0
466	Luna	2	6	9	4	0	0	0	0	0	0	0	0
467	Luna	2	6	9	4	0	0	0	0	0	0	0	0
468	Luna	2	6	9	4	0.191489361702128	0	0	0.180851063829787	0	0	0	0
469	Luna	2	6	9	4	0	0	0	0.166666666666667	0	0	0.125	0
470	Luna	2	4	9	6	0	0	0	0.204918032786885	0	0	0.0983606557377049	0
471	Luna	1	4	9	6	0	0	0	0	0	0	0	0
472	Luna	2	4	9	6	0.21551724137931	0	0	0.232758620689655	0	0	0	0
473	Luna	1	4	9	6	0.208333333333333	0	0	0.375	0	0	0	0
474	Luna	2	4	9	6	0	0	0	0.429752066115702	0	0	0	0
475	Luna	2	4	9	6	0	0	0	0.366666666666667	0	0	0	0
476	Luna	1	4	9	6	0	0	0	0.380952380952381	0	0	0	0
477	Luna	2	5	9	5	0	0.217687074829932	0	0.0884353741496599	0	0	0.129251700680272	0
478	Luna	1	5	9	5	0	0	0.20253164556962	0.30379746835443	0	0	0	0
479	Luna	2	5	9	5	0	0.0555555555555556	0.0902777777777778	0.305555555555556	0	0	0	0
480	Luna	2	5	9	5	0	0.240875912408759	0	0.109489051094891	0	0	0.0802919708029197	0
481	Luna	2	5	9	5	0	0.156028368794326	0	0.283687943262411	0	0	0.099290780141844	0
482	Luna	2	5	9	5	0	0.292857142857143	0.121428571428571	0.121428571428571	0	0	0	0
483	Luna	1	6	9	4	0	0	0.297297297297297	0	0	0	0	0
484	Luna	2	6	9	4	0	0.45	0	0.235714285714286	0	0	0	0
485	Luna	2	6	9	4	0	0.575757575757576	0	0	0	0	0.053030303030303	0
486	Luna	2	6	9	4	0	0.445205479452055	0	0.171232876712329	0	0	0	0
487	Luna	1	6	9	4	0	0.346153846153846	0	0.0769230769230769	0	0	0	0
488	Luna	2	6	9	4	0	0.325757575757576	0	0.189393939393939	0	0	0.128787878787879	0
489	Luna	2	6	9	4	0	0.228571428571429	0	0.142857142857143	0	0	0	0
490	Luna	2	6	9	4	0	0.369565217391304	0	0.297101449275362	0	0	0.0434782608695652	0
491	Luna	2	8	8	2	0	0.506329113924051	0.145569620253165	0.0189873417721519	0	0	0	0
492	Luna	2	8	8	2	0	0.268292682926829	0	0.0304878048780488	0	0	0	0
493	Luna	2	8	8	2	0	0.526946107784431	0	0	0	0	0	0
494	Luna	2	8	8	2	0	0.443786982248521	0.0473372781065089	0.029585798816568	0	0	0	0
495	Luna	2	8	8	2	0	0.431137724550898	0.0239520958083832	0.0958083832335329	0	0	0	0
496	Luna	2	8	8	2	0	0.281437125748503	0.191616766467066	0.101796407185629	0	0	0	0
497	Luna	2	8	8	2	0	0.191860465116279	0.0581395348837209	0.0581395348837209	0	0	0.0290697674418605	0
498	Luna	2	8	8	2	0	0.220238095238095	0	0.0535714285714286	0	0	0.142857142857143	0
499	Luna	1	0	8	10	0	0	0	0.0273972602739726	0	0	0	0
500	Luna	1	0	8	10	0	0	0	0	0	0	0	0
501	Luna	1	0	8	10	0	0	0	0	0	0	0	0
502	Luna	1	0	9	10	0	0	0	0	0	0	0	0
503	Luna	1	0	9	10	0	0	0	0	0	0	0	0
504	Luna	1	0	9	10	0	0	0	0	0	0	0	0
505	Luna	1	0	9	10	0	0	0	0	0	0	0	0
506	Luna	1	0	9	10	0	0	0	0	0	0	0.222222222222222	0
507	Luna	1	0	9	10	0	0	0	0	0	0	0.172413793103448	0
508	Luna	1	0	9	10	0	0	0	0.242424242424242	0	0	0.181818181818182	0
509	Luna	1	0	9	10	0	0	0	0.107142857142857	0	0	0	0
510	Luna	1	0	9	10	0	0	0	0	0	0	0	0
511	Luna	1	0	9	10	0	0.569444444444444	0	0	0	0	0.0972222222222222	0
512	Luna	1	0	9	10	0	0	0	0	0	0	0.217391304347826	0
513	Luna	1	0	9	10	0	0.466666666666667	0	0	0	0	0	0
514	Luna	1	0	9	10	0	0	0	0	0	0	0.275862068965517	0
515	Luna	1	0	9	10	0	0.794117647058824	0	0	0	0	0	0
516	Luna	1	0	9	10	0	0	0	0	0	0	0.208333333333333	0
517	Luna	1	0	9	10	0	0.148148148148148	0	0	0	0	0	0.185185185185185
518	Luna	1	0	9	10	0	0	0	0	0	0	0.181818181818182	0
519	Luna	1	0	9	10	0	0	0	0	0	0	0	0
520	Luna	1	0	9	10	0	0.794871794871795	0	0	0	0	0	0
521	Luna	1	0	9	10	0	0.59375	0	0	0	0	0.09375	0
522	Luna	1	0	9	10	0	0	0	0	0	0	0	0
523	Luna	1	0	9	10	0	0	0	0	0	0	0	0
524	Luna	1	0	9	10	0	0	0	0.103448275862069	0	0	0	0
525	Luna	1	0	9	10	0	0	0	0	0	0	0	0
526	Luna	1	0	9	10	0	0	0	0	0	0	0	0
527	Luna	1	0	9	10	0	0.419354838709677	0	0	0	0	0	0.161290322580645
528	Luna	1	0	9	10	0	0	0	0	0	0	0	0
529	Luna	1	0	9	10	0	0	0	0	0	0	0	0
530	Luna	1	0	9	10	0	0.585365853658537	0	0	0	0	0	0
531	Luna	1	0	9	10	0	0	0	0	0	0	0	0
532	Luna	1	0	9	10	0	0	0	0	0	0	0.142857142857143	0
533	Luna	1	0	9	10	0	0	0	0	0	0	0.130434782608696	0
534	Luna	1	0	9	10	0	0	0	0	0	0	0	0
535	Luna	1	0	9	10	0	0	0	0	0	0	0.107142857142857	0
536	Luna	1	0	9	10	0	0	0	0	0	0	0	0
537	Luna	1	0	9	10	0	0.24	0	0	0	0	0.24	0
538	Luna	1	0	9	10	0	0	0	0	0	0	0	0
539	Luna	1	0	9	10	0	0	0	0	0	0	0	0
540	Luna	1	0	9	10	0	0	0	0.458333333333333	0	0	0	0
541	Luna	1	0	9	10	0	0.533333333333333	0	0	0	0	0	0
542	Luna	1	2	9	8	0	0	0	0	0	0	0	0
543	Luna	1	2	9	8	0	0	0	0.706521739130435	0	0	0	0
544	Luna	1	2	9	8	0	0	0	0	0	0	0	0
545	Luna	1	2	9	8	0	0	0	0.36241610738255	0	0	0	0.12751677852349
546	Luna	1	2	9	8	0	0	0	0	0	0	0	0
547	Luna	1	2	9	8	0	0	0	0	0	0	0	0
548	Luna	2	2	9	8	0	0.15609756097561	0	0	0	0.414634146341463	0.0975609756097561	0
549	Luna	2	2	9	8	0	0.215469613259668	0	0.0607734806629834	0	0.408839779005525	0.132596685082873	0
550	Luna	1	1	9	9	0	0.103448275862069	0	0	0	0	0	0
551	Luna	1	1	9	9	0	0	0	0	0	0.5875	0	0
552	Luna	1	1	9	9	0	0	0	0.14	0	0.36	0	0
553	Luna	1	1	9	9	0	0.172413793103448	0	0.241379310344828	0	0	0	0
554	Luna	1	1	9	9	0	0	0	0	0	0	0	0.125
555	Luna	2	1	9	9	0	0.0423280423280423	0	0	0	0.761904761904762	0.0317460317460317	0
556	Luna	1	1	9	9	0	0.0263157894736842	0	0	0	0.730263157894737	0.0197368421052632	0
557	Luna	1	1	9	9	0	0.206896551724138	0	0	0	0.540229885057471	0	0
558	Luna	1	1	9	9	0	0	0	0	0	0.351351351351351	0	0
559	Alba	2	5	9	5	0	0	0	0	0	0	0	0
560	Alba	2	5	9	5	0	0	0	0	0	0	0	0
561	Alba	2	5	9	5	0	0	0	0	0	0	0	0
562	Alba	1	5	9	5	0	0	0	0	0	0	0	0
563	Alba	2	5	9	5	0	0	0	0	0	0	0	0
564	Alba	2	5	9	5	0	0	0	0	0	0	0	0
565	Alba	1	3	9	7	0	0	0	0	0	0	0	0
566	Alba	1	3	9	7	0	0	0	0	0	0	0	0
567	Alba	2	3	9	7	0	0	0	0	0	0	0	0
568	Alba	2	3	9	7	0	0	0	0	0	0.101449275362319	0	0
569	Alba	1	3	9	7	0	0	0	0	0	0.09375	0	0
570	Alba	1	3	9	7	0	0	0	0	0	0	0	0.153846153846154
571	Alba	2	3	9	7	0	0	0	0	0	0.0307692307692308	0	0
572	Alba	1	3	9	7	0	0	0	0	0	0	0	0
573	Alba	2	8	9	2	0	0	0	0	0	0.0277777777777778	0	0
574	Alba	2	8	9	2	0.289855072463768	0	0	0	0	0.0434782608695652	0	0
575	Alba	2	8	9	2	0	0	0	0	0	0.0428571428571429	0	0
576	Alba	2	8	9	2	0	0	0	0	0	0	0	0
577	Alba	2	8	9	2	0	0	0	0	0	0.0422535211267606	0	0
578	Alba	2	8	9	2	0	0	0	0	0	0.0434782608695652	0	0
579	Alba	2	8	9	2	0.157142857142857	0	0	0	0	0.0857142857142857	0	0
580	Alba	2	8	9	2	0	0	0	0	0	0.0634920634920635	0	0
581	Alba	2	2	9	8	0	0	0	0	0	0	0	0
582	Alba	1	2	9	8	0	0	0	0	0	0	0	0
583	Alba	1	2	9	8	0	0	0	0	0	0.15625	0	0
584	Alba	1	2	9	8	0	0	0	0	0	0	0	0
585	Alba	1	2	9	8	0	0	0	0	0	0	0	0
586	Alba	1	2	9	8	0	0	0	0	0	0.2	0	0
587	Alba	2	2	9	8	0	0	0	0	0	0	0	0
588	Alba	1	2	9	8	0	0	0	0	0	0	0	0
589	Alba	2	8	9	2	0	0	0	0	0	0.0206185567010309	0	0
590	Alba	1	8	9	2	0	0	0	0	0	0	0	0
591	Alba	2	8	9	2	0	0	0	0	0	0	0	0
592	Alba	2	8	9	2	0	0	0	0	0	0.0217391304347826	0	0
593	Alba	1	8	9	2	0	0	0	0	0	0	0	0
594	Alba	2	8	9	2	0	0	0	0	0	0.0326086956521739	0	0
595	Alba	2	8	9	2	0	0	0	0	0	0.0326086956521739	0	0
596	Alba	2	8	9	2	0	0	0	0	0	0.0786516853932584	0	0
597	Alba	2	8	9	2	0	0	0	0	0	0.0416666666666667	0	0
598	Alba	2	8	9	2	0	0	0	0	0	0.0315789473684211	0	0
599	Alba	2	9	9	1	0	0	0	0	0	0.053763440860215	0	0
600	Alba	2	9	9	1	0	0	0	0	0	0.0416666666666667	0	0
601	Alba	2	9	9	1	0	0	0	0	0	0.0421052631578947	0	0
602	Alba	2	9	9	1	0	0	0	0	0	0	0	0
603	Alba	2	9	9	1	0	0	0	0	0	0.0319148936170213	0	0
604	Alba	2	9	9	1	0	0	0	0	0	0.0326086956521739	0	0
605	Alba	2	9	9	1	0	0	0	0	0	0.021505376344086	0	0
606	Alba	2	9	9	1	0	0	0	0	0	0.0337078651685393	0	0
607	Alba	2	9	9	1	0	0	0	0	0	0.0333333333333333	0	0
608	Alba	2	9	9	1	0	0	0	0	0	0.0803571428571429	0	0
609	Alba	2	9	9	1	0.163636363636364	0	0	0	0	0.0454545454545455	0	0
610	Alba	1	9	9	1	0	0	0	0	0	0	0	0
611	Alba	2	9	9	1	0	0	0	0	0	0.0186915887850467	0	0
612	Alba	2	9	9	1	0	0	0	0	0	0.0660377358490566	0	0
613	Alba	2	9	9	1	0	0	0	0	0	0.0526315789473684	0	0
614	Alba	2	9	9	1	0	0	0	0	0	0	0	0
615	Alba	2	9	9	1	0	0	0	0	0	0	0	0
616	Alba	2	9	9	1	0	0	0	0	0	0	0	0
617	Alba	2	9	9	1	0	0	0	0	0	0.0434782608695652	0	0
618	Alba	2	4	8	6	0	0	0	0	0	0.0508474576271186	0	0
619	Alba	2	4	8	6	0	0	0	0	0	0.0847457627118644	0	0
620	Alba	2	4	8	6	0	0	0	0	0	0.0247933884297521	0	0
621	Alba	2	4	8	6	0	0	0	0	0	0.0495867768595041	0	0
622	Alba	1	4	8	6	0	0	0	0	0	0	0	0
623	Alba	1	2	9	8	0	0	0	0	0	0	0	0
624	Alba	1	2	9	8	0	0	0	0	0	0	0	0
625	Alba	1	2	9	8	0	0	0	0	0	0	0	0
626	Alba	2	2	9	8	0	0	0	0	0	0.0137931034482759	0	0
627	Alba	2	2	9	8	0	0	0	0	0	0.0454545454545455	0	0
628	Alba	2	6	9	4	0	0	0	0	0	0.0437956204379562	0	0
629	Alba	2	6	9	4	0	0	0.0342465753424658	0	0	0.10958904109589	0	0
630	Alba	2	6	9	4	0.136054421768707	0	0	0	0	0.0408163265306122	0	0
631	Alba	1	6	9	4	0	0	0	0	0	0.5	0	0
632	Alba	2	6	9	4	0	0	0	0	0	0.0147058823529412	0	0
633	Alba	2	6	9	4	0	0	0	0	0	0.115702479338843	0	0
634	Alba	2	6	9	4	0	0	0	0	0	0.0479452054794521	0	0
635	Alba	1	6	9	4	0	0	0	0	0	0	0	0
636	Alba	1	7	9	3	0	0	0	0	0	0	0	0
637	Alba	2	7	9	3	0.27741935483871	0	0	0	0	0.0580645161290323	0	0
638	Alba	2	7	9	3	0	0	0	0	0	0.0454545454545454	0	0
639	Alba	2	7	9	3	0	0	0	0	0	0	0	0
640	Alba	2	7	9	3	0	0	0	0	0	0.0384615384615385	0	0
641	Alba	2	7	9	3	0	0	0	0	0	0.0178571428571429	0	0
642	Alba	1	7	9	3	0	0	0	0	0	0	0	0
643	Alba	2	7	9	3	0.337349397590361	0	0	0	0	0.036144578313253	0	0
644	Alba	2	7	9	3	0.158620689655172	0	0	0	0	0.0413793103448276	0	0
645	Alba	1	5	9	5	0	0	0	0	0	0	0	0
646	Alba	1	5	9	5	0	0	0	0	0	0.0961538461538461	0	0
647	Alba	2	5	9	5	0.20253164556962	0	0	0	0	0.0379746835443038	0	0
648	Alba	2	5	9	5	0.147651006711409	0	0	0	0	0.0469798657718121	0	0
649	Alba	2	5	9	5	0	0	0	0	0	0.0375	0	0
650	Alba	1	5	9	5	0	0	0	0	0	0	0	0
651	Alba	2	5	9	5	0.283018867924528	0	0	0	0	0.0188679245283019	0	0
652	Alba	1	5	9	5	0	0	0	0	0	0.351351351351351	0	0
653	Alba	2	5	9	5	0	0	0	0	0	0.0647058823529412	0	0
654	Alba	1	3	9	7	0.666666666666667	0	0	0.0888888888888889	0	0	0	0
655	Alba	2	3	9	7	0.118483412322275	0	0	0	0	0.014218009478673	0	0
656	Alba	2	3	9	7	0	0	0	0	0	0.0473933649289099	0	0
657	Alba	2	3	9	7	0	0	0	0.325242718446602	0	0.0631067961165049	0	0
658	Alba	1	3	9	7	0	0	0	0	0	0	0	0
659	Alba	1	3	9	7	0	0	0	0	0	0	0	0
660	Alba	1	3	9	7	0	0	0	0	0	0	0	0
661	Alba	1	3	9	7	0	0	0	0	0	0	0	0
662	Alba	1	3	9	7	0	0	0	0	0	0	0	0
663	Alba	1	3	9	7	0	0	0	0	0	0	0	0
664	Alba	1	0	9	10	0	0	0	0	0	0	0	0
665	Alba	1	0	9	10	0	0	0	0	0	0	0	0
666	Alba	1	0	9	10	0	0	0	0	0	0	0	0
667	Alba	1	0	9	10	0	0	0	0	0	0	0	0
668	Alba	1	0	9	10	0	0	0	0	0	0	0	0
669	Alba	1	0	9	10	0	0	0	0	0	0	0	0
670	Alba	1	0	9	10	0	0	0	0	0	0	0	0
671	Alba	1	0	9	10	0	0	0	0	0	0	0	0
672	Alba	1	0	9	10	0	0	0	0	0	0	0	0
673	Alba	1	0	9	10	0	0	0	0	0	0	0	0
674	Alba	1	0	9	10	0	0	0	0	0	0	0	0
675	Alba	1	0	9	10	0	0	0	0	0	0	0	0
676	Alba	1	0	9	10	0	0	0	0	0	0	0	0
677	Alba	1	0	9	10	0	0	0	0	0	0	0	0
678	Alba	1	0	9	10	0	0	0	0	0	0	0	0
679	Alba	1	0	9	10	0	0	0	0	0	0	0	0
680	Alba	1	0	9	10	0	0	0	0	0	0	0	0
681	Alba	1	0	9	10	0	0	0	0	0	0	0	0
682	Alba	1	0	9	10	0	0	0	0	0	0	0	0
683	Alba	1	0	9	10	0	0	0	0	0	0	0	0
684	Alba	1	0	9	10	0	0	0	0	0	0	0	0
685	Alba	1	0	9	10	0	0	0	0	0	0	0	0
686	Alba	1	0	9	10	0	0	0	0	0	0	0	0
687	Alba	1	0	9	10	0	0	0	0	0	0	0	0
688	Alba	1	0	9	10	0	0	0	0	0	0	0	0
689	Alba	1	0	9	10	0	0	0	0	0	0	0	0
690	Alba	1	0	9	10	0	0	0	0	0	0	0	0
691	Alba	1	0	9	10	0	0	0	0	0	0	0	0
692	Alba	1	0	9	10	0	0	0	0	0	0	0	0
693	Alba	1	0	9	10	0	0	0	0	0	0	0	0
694	Alba	1	0	9	10	0	0	0	0	0	0	0	0
695	Alba	1	0	9	10	0	0	0	0	0	0	0	0
696	Alba	1	0	9	10	0	0	0	0	0	0	0	0
697	Alba	1	0	9	10	0	0	0	0	0	0	0	0
698	Alba	1	0	9	10	0	0	0	0	0	0	0	0
699	Alba	1	0	9	10	0	0	0	0	0	0	0	0
700	Alba	1	0	9	10	0	0	0	0	0	0	0	0
701	Alba	1	0	9	10	0	0	0	0	0	0	0	0
702	Alba	1	0	9	10	0	0	0	0	0	0	0	0
703	Alba	1	0	9	10	0	0	0	0	0	0	0	0
704	Alba	1	0	9	10	0	0	0	0	0	0.0909090909090909	0	0
705	Alba	1	0	9	10	0	0	0	0	0	0	0	0
706	Alba	1	0	9	10	0	0	0	0	0	0	0	0
707	Alba	1	0	9	10	0	0	0	0	0	0	0	0
708	Alba	1	0	9	10	0	0	0	0	0	0	0	0
709	Alba	1	0	9	10	0	0	0	0	0	0	0	0
710	Alba	1	0	9	10	0	0	0	0	0	0	0	0
711	Alba	1	0	9	10	0	0	0	0	0	0	0	0
712	Alba	1	0	9	10	0	0	0	0	0	0	0	0
713	Alba	1	0	9	10	0	0	0	0	0	0	0	0
714	Hazel	1	0	9	10	0	0	0	0	0	0	0	0
715	Hazel	1	0	9	10	0	0	0	0	0	0	0	0
716	Hazel	1	0	9	10	0	0	0	0	0	0	0	0
717	Hazel	1	0	9	10	0	0	0	0	0	0	0	0
718	Hazel	1	0	9	10	0	0	0	0	0	0	0	0
719	Hazel	1	0	9	10	0	0	0	0	0	0	0	0
720	Hazel	1	0	9	10	0	0	0	0	0	0	0	0
721	Hazel	1	0	9	10	0	0	0	0	0	0	0	0
722	Hazel	1	0	9	10	0	0	0	0	0	0	0	0
723	Hazel	1	0	9	10	0	0	0	0	0	0	0	0
724	Hazel	1	2	8	8	0	0	0	0	0	0	0	0
725	Hazel	2	2	8	8	0	0	0	0	0	0.119047619047619	0	0
726	Hazel	1	2	8	8	0	0	0	0	0	0	0	0
727	Hazel	1	2	8	8	0	0	0	0	0	0	0	0
728	Hazel	2	2	8	8	0	0	0	0	0	0	0	0
729	Hazel	2	6	9	4	0	0	0	0	0	0	0	0
730	Hazel	2	6	9	4	0	0	0	0	0	0	0	0
731	Hazel	2	6	9	4	0	0	0	0	0	0	0	0
732	Hazel	1	6	9	4	0	0	0	0	0	0	0	0
733	Hazel	1	6	9	4	0	0	0	0	0	0	0	0
734	Hazel	2	6	9	4	0	0	0	0	0	0	0	0
735	Hazel	2	6	9	4	0	0	0	0	0	0	0	0
736	Hazel	2	6	9	4	0	0	0	0	0	0	0	0
737	Hazel	1	5	9	5	0	0	0	0	0	0	0	0
738	Hazel	2	5	9	5	0	0	0	0	0	0	0	0
739	Hazel	2	5	9	5	0.3	0	0	0	0	0	0	0
740	Hazel	2	5	9	5	0.318840579710145	0	0	0	0	0	0	0
741	Hazel	2	5	9	5	0	0	0	0	0	0	0	0
742	Hazel	2	5	9	5	0	0	0	0	0	0	0	0
743	Hazel	2	5	8	5	0.333333333333333	0	0	0	0	0	0	0
744	Hazel	2	5	8	5	0	0	0	0	0	0	0	0
745	Hazel	2	5	8	5	0	0	0	0.11340206185567	0	0	0	0
746	Hazel	1	5	8	5	0	0	0	0	0	0	0	0
747	Hazel	2	5	8	5	0.5	0	0	0	0	0	0	0
748	Hazel	2	5	8	5	0.185567010309278	0	0	0.0824742268041237	0	0	0	0
749	Hazel	2	9	9	1	0.393617021276596	0	0	0.0851063829787234	0	0	0	0
750	Hazel	2	9	9	1	0	0	0	0.0631578947368421	0	0	0	0
751	Hazel	2	9	9	1	0	0	0	0	0	0	0	0
752	Hazel	2	9	9	1	0.309278350515464	0	0	0	0	0	0	0
753	Hazel	2	9	9	1	0.216494845360825	0	0	0.11340206185567	0	0	0	0.0412371134020619
754	Hazel	2	9	9	1	0.271739130434783	0	0	0	0	0	0	0
755	Hazel	2	9	9	1	0.445652173913043	0	0	0	0	0	0	0
756	Hazel	2	9	9	1	0	0	0	0	0	0	0	0
757	Hazel	2	9	9	1	0.311827956989247	0	0	0	0	0	0	0
758	Hazel	1	6	9	4	0	0	0	0	0	0	0	0
759	Hazel	2	6	9	4	0.52212389380531	0	0	0.0619469026548672	0	0	0	0
760	Hazel	1	6	9	4	0	0	0	0	0	0	0	0
761	Hazel	1	6	9	4	0	0	0	0	0	0	0	0
762	Hazel	1	6	9	4	0	0	0	0	0	0	0	0
763	Hazel	2	6	9	4	0.368421052631579	0	0	0	0	0	0	0
764	Hazel	2	6	9	4	0.724137931034483	0	0	0	0	0	0	0
765	Hazel	2	6	9	4	0.568965517241379	0	0	0	0	0	0	0
766	Hazel	2	6	9	4	0.827272727272727	0	0	0.0636363636363636	0	0	0	0
767	Hazel	2	6	9	4	0.283185840707965	0	0	0	0	0	0	0
768	Hazel	2	8	9	2	0.540540540540541	0	0	0	0	0	0	0
769	Hazel	2	8	9	2	0.616071428571429	0	0	0	0	0	0	0
770	Hazel	1	8	9	2	0.324675324675325	0	0	0	0	0	0	0
771	Hazel	2	8	9	2	0.451327433628319	0	0	0	0	0	0	0
772	Hazel	2	8	9	2	0.473684210526316	0	0	0	0	0	0	0
773	Hazel	1	8	9	2	0	0	0	0	0	0	0	0
774	Hazel	2	8	9	2	0.745454545454545	0	0	0	0	0	0	0
775	Hazel	2	8	9	2	0.46551724137931	0	0	0	0	0	0	0
776	Hazel	2	8	9	2	0.582608695652174	0	0	0	0	0	0	0
777	Hazel	2	8	9	2	0.362068965517241	0	0	0.0603448275862069	0	0	0	0
778	Hazel	1	0	8	10	0	0	0	0	0	0	0	0
779	Hazel	1	0	8	10	0	0	0	0	0	0	0	0
780	Hazel	1	0	8	10	0	0	0	0	0	0	0	0
781	Hazel	1	0	9	10	0	0	0	0	0	0	0	0
782	Hazel	1	0	9	10	0	0	0	0	0	0	0	0
783	Hazel	1	0	9	10	0	0	0	0	0	0	0	0
784	Hazel	1	0	9	10	0	0	0	0	0	0	0	0
785	Hazel	1	0	9	10	0	0	0	0	0	0	0	0
786	Hazel	1	0	9	10	0	0	0	0	0	0	0	0
787	Hazel	1	0	9	10	0	0	0	0	0	0	0	0
788	Hazel	1	0	9	10	0	0	0	0	0	0	0	0
789	Hazel	1	0	9	10	0	0	0	0	0	0	0	0
790	Hazel	1	0	9	10	0	0	0	0	0	0	0	0
791	Hazel	1	0	9	10	0	0	0	0	0	0	0	0
792	Hazel	1	0	9	10	0	0	0	0	0	0	0	0
793	Hazel	1	0	9	10	0	0	0	0	0	0	0	0
794	Hazel	1	0	9	10	0	0	0	0	0	0	0	0
795	Hazel	1	0	9	10	0	0	0	0	0	0	0	0
796	Hazel	1	0	9	10	0	0	0	0	0	0	0	0
797	Hazel	1	0	9	10	0	0	0	0	0	0	0	0
798	Hazel	1	0	9	10	0	0	0	0	0	0	0	0
799	Hazel	1	0	9	10	0	0	0	0	0	0	0	0
800	Hazel	1	0	9	10	0	0	0	0	0	0	0	0
801	Hazel	1	0	9	10	0	0	0	0	0	0	0	0
802	Hazel	1	0	9	10	0	0	0	0	0	0	0	0
803	Hazel	1	0	9	10	0	0	0	0	0	0	0	0
804	Hazel	1	0	9	10	0	0	0	0	0	0	0	0
805	Hazel	1	0	9	10	0	0	0	0	0	0	0	0
806	Hazel	1	0	9	10	0	0	0	0	0	0	0	0
807	Hazel	1	0	9	10	0	0	0	0	0	0	0	0
808	Hazel	1	0	9	10	0	0	0	0	0	0	0	0
809	Hazel	1	0	9	10	0	0	0	0	0	0	0	0
810	Hazel	1	0	9	10	0	0	0	0	0	0	0	0
811	Hazel	1	0	9	10	0	0	0	0	0	0	0	0
812	Hazel	1	0	9	10	0	0	0	0	0	0	0	0
813	Hazel	1	0	9	10	0	0	0	0	0	0	0	0
814	Hazel	1	0	9	10	0	0	0	0	0	0	0	0
815	Hazel	1	0	9	10	0	0	0	0	0	0	0	0
816	Hazel	1	0	9	10	0	0	0	0	0	0	0	0
817	Hazel	1	0	9	10	0	0	0	0	0	0	0	0
818	Hazel	1	0	9	10	0	0	0	0	0	0	0	0
819	Hazel	2	2	9	8	0.234177215189873	0	0	0	0	0	0	0
820	Hazel	1	2	9	8	0.333333333333333	0	0	0	0	0	0	0
821	Hazel	2	2	9	8	0	0	0	0	0	0	0	0.0523255813953488
822	Hazel	1	0	9	10	0	0	0	0	0	0	0	0
823	Hazel	1	0	9	10	0	0	0	0	0	0	0	0
824	Hazel	1	0	9	10	0	0	0	0	0	0	0	0
825	Hazel	1	0	9	10	0	0	0	0	0	0	0	0
826	Hazel	1	0	9	10	0	0	0	0	0	0	0	0
827	Hazel	1	0	9	10	0.619047619047619	0	0	0	0	0	0	0
828	Hazel	1	0	9	10	0	0	0	0	0	0	0	0
829	Hazel	1	0	9	10	0	0	0	0	0	0	0	0
830	Hazel	1	1	9	9	0	0	0	0	0	0	0	0
831	Hazel	1	1	9	9	0	0	0	0	0	0	0	0
832	Hazel	1	1	9	9	0	0	0	0	0	0	0	0
833	Hazel	2	1	9	9	0.14027149321267	0	0	0	0.0271493212669683	0	0	0
834	Hazel	1	1	9	9	0.238095238095238	0	0	0	0	0	0	0
835	Hazel	1	1	9	9	0	0	0	0	0	0	0	0
836	Hazel	1	1	9	9	0	0	0	0	0	0	0	0
837	Hazel	1	1	9	9	0	0	0	0	0	0	0	0
838	Hazel	1	1	9	9	0	0	0	0	0	0	0	0
839	Hazel	1	2	9	8	0	0	0	0	0	0	0	0
840	Hazel	1	2	9	8	0	0	0	0	0	0	0	0
841	Hazel	1	2	9	8	0	0	0	0	0	0	0	0
842	Hazel	1	2	9	8	0	0	0	0	0	0	0	0
843	Hazel	1	2	9	8	0	0	0	0	0	0	0	0
844	Hazel	2	2	9	8	0.255	0	0	0.05	0	0	0	0.05
845	Hazel	1	2	9	8	0	0	0	0	0	0	0	0
846	Hazel	1	2	9	8	0	0	0	0	0	0	0	0
847	Hazel	1	2	9	8	0	0	0	0	0	0	0	0
848	Hazel	2	2	9	8	0.222727272727273	0	0	0	0	0	0	0.0409090909090909
849	Hazel	1	0	8	10	0	0	0	0	0	0	0	0
850	Hazel	1	0	8	10	0	0	0	0	0	0	0	0
851	Hazel	1	0	8	10	0	0	0	0	0	0	0	0
852	Hazel	1	0	8	10	0	0	0	0	0	0	0	0
853	Hazel	1	0	8	10	0	0	0	0	0.666666666666667	0	0	0
854	Hazel	1	0	8	10	0	0	0	0	0	0	0	0
855	Hazel	1	0	8	10	0	0	0	0	0	0	0	0
856	Hazel	1	0	8	10	0	0	0	0	0	0	0	0.1
857	Hazel	1	0	8	10	0	0	0	0	0	0	0.375	0
858	Hazel	1	0	9	10	0	0	0	0.507692307692308	0	0	0	0
859	Hazel	1	0	9	10	0	0	0	0	0	0	0	0
860	Hazel	1	0	9	10	0	0	0	0	0	0	0	0
861	Hazel	1	0	9	10	0	0	0	0	0	0	0	0
862	Hazel	1	0	9	10	0	0	0	0	0	0	0	0
863	Hazel	1	0	9	10	0	0	0	0	0	0	0	0
864	Hazel	1	0	9	10	0	0	0	0	0	0	0	0
865	Hazel	1	0	9	10	0	0	0	0	0	0	0	0
866	Hazel	1	0	9	10	0	0	0	0	0	0	0	0
867	Hazel	1	0	9	10	0	0	0	0	0	0	0	0.032258064516129
868	Hazel	1	0	9	10	0	0	0	0	0	0	0	0
869	Hazel	1	0	9	10	0	0	0	0	0	0	0	0
870	Hazel	1	0	9	10	0	0	0	0	0	0	0	0
871	Hazel	1	0	9	10	0	0	0	0	0	0	0	0
872	Hazel	1	0	9	10	0	0	0	0	0	0	0.184210526315789	0
873	Hazel	1	0	9	10	0	0	0	0	0	0	0	0
874	Hazel	1	0	9	10	0	0	0	0.12	0	0	0	0
875	Hazel	1	0	9	10	0	0	0	0	0	0	0	0
876	Hazel	1	0	9	10	0	0	0	0	0	0	0	0
877	Madame	1	0	9	10	0	0	0	0	0	0	0	0
878	Madame	1	0	9	10	0	0	0	0	0	0	0	0
879	Madame	1	0	9	10	0	0	0	0	0	0	0	0
880	Madame	1	0	9	10	0	0	0	0	0	0	0	0
881	Madame	1	0	9	10	0	0	0	0	0	0	0	0
882	Madame	1	0	9	10	0	0	0	0	0	0	0	0
883	Madame	1	0	9	10	0	0	0	0	0	0	0	0
884	Madame	1	0	9	10	0	0	0	0	0	0	0	0
885	Madame	1	0	9	10	0	0	0	0	0	0	0	0
886	Madame	1	0	9	10	0	0	0	0	0	0	0	0
887	Madame	1	6	9	4	0	0	0	0	0	0	0	0
888	Madame	2	6	9	4	0	0	0	0	0	0	0	0
889	Madame	1	6	9	4	0	0	0	0	0	0	0	0
890	Madame	2	6	9	4	0	0	0	0	0	0.0714285714285714	0	0
891	Madame	1	6	9	4	0	0	0	0	0	0	0	0
892	Madame	2	6	9	4	0	0	0	0	0	0	0	0
893	Madame	2	6	9	4	0	0	0	0	0	0	0	0
894	Madame	2	6	9	4	0	0	0	0	0	0	0	0
895	Madame	2	6	9	4	0	0	0	0	0	0	0	0
896	Madame	2	8	8	2	0	0	0	0	0	0	0	0
897	Madame	2	8	8	2	0.176470588235294	0	0	0	0	0	0	0
898	Madame	2	8	8	2	0.53968253968254	0	0	0	0	0	0	0
899	Madame	2	8	8	2	0.483870967741935	0	0	0	0	0	0	0
900	Madame	2	8	8	2	0.515151515151515	0	0	0	0	0	0	0
901	Madame	2	8	8	2	0.447761194029851	0	0	0	0	0	0	0
902	Madame	2	8	8	2	0.522388059701492	0	0	0	0	0	0	0
903	Madame	2	8	8	2	0.426470588235294	0	0	0	0	0	0	0
904	Madame	1	5	9	5	0	0	0	0	0	0	0	0
905	Madame	2	5	9	5	0	0	0	0	0	0	0	0
906	Madame	2	5	9	5	0	0	0	0	0	0	0	0
907	Madame	2	5	9	5	0	0	0	0	0	0	0	0
908	Madame	2	5	9	5	0	0	0	0	0	0	0	0
909	Madame	1	5	9	5	0.393939393939394	0	0	0	0	0	0	0
910	Madame	2	5	9	5	0.205882352941176	0	0	0	0	0	0	0
911	Madame	1	5	9	5	0	0	0	0	0	0	0	0
912	Madame	2	6	8	4	0.659340659340659	0	0	0	0	0	0	0
913	Madame	1	6	8	4	0	0	0	0	0	0	0	0
914	Madame	2	6	8	4	0.75	0	0	0	0	0	0	0
915	Madame	2	6	8	4	0.573033707865168	0	0	0	0	0	0	0
916	Madame	2	6	8	4	0.555555555555556	0	0	0	0	0	0	0
917	Madame	1	6	8	4	0.486486486486486	0	0	0	0	0	0	0
918	Madame	2	6	8	4	0	0	0	0	0	0	0	0
919	Madame	2	6	8	4	0.467391304347826	0	0	0	0	0	0	0
920	Madame	2	8	8	2	0.681818181818182	0	0	0	0	0	0	0
921	Madame	2	8	8	2	0.505494505494505	0	0	0	0	0	0	0
922	Madame	2	8	8	2	0.54639175257732	0	0	0	0	0	0	0
923	Madame	2	8	8	2	0.494623655913978	0	0	0	0	0	0	0
924	Madame	2	8	8	2	0.574468085106383	0	0	0	0	0	0	0
925	Madame	2	8	8	2	0.479166666666667	0	0	0	0	0	0	0
926	Madame	2	8	8	2	0.175257731958763	0	0	0	0	0	0	0
927	Madame	2	8	8	2	0.422680412371134	0	0	0	0	0	0	0
928	Madame	2	10	9	0	0.756302521008403	0	0	0	0	0	0	0
929	Madame	2	10	9	0	0.474576271186441	0	0	0	0	0	0	0
930	Madame	2	10	9	0	0.705882352941177	0	0	0	0	0	0	0
931	Madame	2	10	9	0	0.807017543859649	0	0	0	0	0	0	0
932	Madame	2	10	9	0	0.705357142857143	0	0	0	0	0	0	0
933	Madame	2	10	9	0	0.728070175438597	0	0	0	0	0	0	0
934	Madame	2	10	9	0	0.724137931034483	0	0	0	0	0	0	0
935	Madame	2	10	9	0	0.637931034482759	0	0	0	0	0	0	0
936	Madame	2	10	9	0	0.798165137614679	0	0	0	0	0	0	0
937	Madame	2	10	9	0	0.758928571428572	0	0	0	0	0	0	0
938	Madame	1	0	9	10	0.689655172413793	0	0	0	0	0	0	0
939	Madame	1	0	9	10	0	0	0	0	0	0	0	0
940	Madame	1	0	9	10	0	0	0	0	0	0	0	0
941	Madame	1	0	9	10	0	0	0	0	0	0	0	0
942	Madame	1	0	9	10	0	0	0	0	0	0	0	0
943	Madame	1	0	9	10	0	0	0	0	0	0	0	0
944	Madame	1	0	9	10	0	0	0	0.0714285714285714	0	0	0	0
945	Madame	1	0	9	10	0	0	0	0	0	0	0	0
946	Madame	1	0	9	10	0	0	0	0	0	0	0	0
947	Madame	1	0	9	10	0	0	0	0	0	0	0	0
948	Madame	1	0	9	10	0	0	0	0	0	0	0	0
949	Madame	1	0	9	10	0	0	0	0	0	0	0	0
950	Madame	1	0	9	10	0.56	0	0	0	0	0	0	0
951	Madame	1	0	9	10	0.571428571428572	0	0	0	0	0	0	0
952	Madame	1	0	9	10	0	0	0	0	0	0	0	0
953	Madame	1	0	9	10	0	0	0	0	0	0	0	0
954	Madame	1	0	9	10	0	0	0	0	0	0	0	0
955	Madame	1	0	9	10	0	0	0	0	0	0	0	0
956	Madame	2	4	8	6	0.79020979020979	0	0	0	0	0.013986013986014	0	0
957	Madame	1	4	8	6	0	0	0	0	0	0	0	0
958	Madame	2	4	8	6	0.861111111111111	0	0	0	0	0.00694444444444444	0	0
959	Madame	2	4	8	6	0.846153846153846	0	0	0	0	0	0	0
960	Madame	2	4	8	6	0.768707482993197	0	0	0	0	0	0	0
961	Madame	1	4	8	6	0	0	0	0	0	0	0	0
962	Madame	1	4	8	6	0.879432624113475	0	0	0	0	0	0	0
963	Madame	2	7	9	3	0.659722222222222	0	0	0	0	0	0	0
964	Madame	1	7	9	3	0	0	0	0	0	0	0	0
965	Madame	2	7	9	3	0.762589928057554	0	0	0	0	0	0	0
966	Madame	2	7	9	3	0.830882352941177	0	0	0	0	0	0	0
967	Madame	2	7	9	3	0.780141843971631	0	0	0	0	0	0	0
968	Madame	2	7	9	3	0.815068493150685	0	0	0	0	0	0	0
969	Madame	2	7	9	3	0.755102040816327	0	0	0	0	0	0	0
970	Madame	2	7	9	3	0.724137931034483	0	0	0	0	0	0	0
971	Madame	2	6	9	4	0.694610778443114	0	0	0	0	0	0	0
972	Madame	2	6	9	4	0.75	0	0	0	0	0	0	0
973	Madame	2	6	9	4	0.703488372093023	0	0	0	0	0	0	0
974	Madame	2	6	9	4	0.631578947368421	0	0	0	0	0	0	0
975	Madame	1	6	9	4	0.714285714285714	0	0	0	0	0	0	0
976	Madame	2	6	9	4	0.817647058823529	0	0	0	0	0	0	0
977	Madame	2	6	9	4	0.651162790697674	0	0	0	0	0	0	0
978	Madame	1	6	9	4	0	0	0	0	0	0	0	0
979	Madame	2	8	9	2	0.812865497076023	0	0	0	0	0	0	0
980	Madame	2	8	9	2	0.842424242424242	0	0	0	0	0	0	0
981	Madame	2	8	9	2	0.742690058479532	0	0	0	0	0	0	0
982	Madame	2	8	9	2	0.808139534883721	0	0	0	0	0	0	0
983	Madame	1	8	9	2	0	0	0	0	0	0	0	0
984	Madame	2	8	9	2	0.835294117647059	0	0	0	0	0	0	0
985	Madame	2	8	9	2	0.850299401197605	0	0	0	0	0	0	0
986	Madame	2	8	9	2	0.819277108433735	0	0	0	0	0	0	0
987	Madame	1	8	9	2	0	0	0	0	0	0	0	0
988	Madame	2	8	9	2	0.863905325443787	0	0	0	0	0	0	0
989	Madame	1	0	9	10	0	0	0	0	0	0	0	0
990	Madame	1	0	9	10	0	0	0	0	0	0	0	0
991	Madame	1	0	9	10	0	0	0	0	0	0	0	0
992	Madame	1	0	9	10	0	0	0	0	0	0	0	0
993	Madame	1	0	9	10	0	0	0	0	0	0	0	0
994	Madame	1	0	9	10	0	0	0	0	0	0	0	0
995	Madame	1	0	9	10	0	0	0	0	0	0	0	0
996	Madame	1	0	9	10	0	0	0	0	0	0	0	0
997	Madame	1	0	9	10	0	0	0	0	0	0	0	0
998	Madame	1	0	9	10	0	0	0	0	0	0	0	0
999	Madame	1	5	9	5	0	0	0	0	0	0	0	0
1000	Madame	2	5	9	5	0.729857819905213	0	0	0	0	0	0	0
1001	Madame	2	5	9	5	0.752427184466019	0	0	0	0	0	0	0
1002	Madame	2	5	9	5	0.846511627906977	0	0	0	0	0	0	0
1003	Madame	2	5	9	5	0.855813953488372	0	0	0	0	0	0	0
1004	Madame	1	5	9	5	0	0	0	0	0	0	0	0
1005	Madame	2	5	9	5	0.808411214953271	0	0	0	0	0	0	0
1006	Madame	1	5	9	5	0	0	0	0	0	0	0	0
1007	Madame	1	5	9	5	0	0	0	0	0	0	0	0
1008	Madame	1	5	9	5	0	0	0	0	0	0	0	0
1009	Madame	1	2	9	8	0	0	0	0	0	0	0	0
1010	Madame	1	2	9	8	0	0	0	0	0	0	0	0
1011	Madame	2	2	9	8	0	0	0	0.71563981042654	0	0	0	0.028436018957346
1012	Madame	1	2	9	8	0	0	0	0	0	0	0	0
1013	Madame	1	2	9	8	0	0	0	0	0	0	0	0
1014	Madame	1	2	9	8	0	0	0	0	0	0	0	0
1015	Madame	1	2	9	8	0	0	0	0	0	0	0	0
1016	Madame	2	2	9	8	0.893518518518518	0	0	0	0	0	0	0
1017	Madame	1	2	9	8	0	0	0	0	0	0	0	0
1018	Madame	1	2	9	8	0	0	0	0	0	0	0	0
1019	Madame	1	1	9	9	0	0	0	0	0	0	0	0
1020	Madame	1	1	9	9	0	0	0	0	0	0	0	0
1021	Madame	1	1	9	9	0	0	0	0	0	0	0	0
1022	Madame	1	1	9	9	0	0	0	0	0	0	0	0
1023	Madame	1	1	9	9	0	0	0	0	0	0	0	0
1024	Madame	1	1	9	9	0	0	0	0	0	0	0	0
1025	Madame	1	1	9	9	0	0	0	0	0	0	0	0
1026	Madame	1	1	9	9	0.689655172413793	0	0	0	0	0	0	0
1027	Madame	2	1	9	9	0	0	0	0	0	0	0	0
1028	Madame	1	1	9	9	0	0	0	0	0	0	0	0
1029	Madame	1	0	9	10	0	0	0	0	0	0	0	0
1030	Madame	1	0	9	10	0	0	0	0	0	0	0	0
1031	Madame	1	0	9	10	0	0	0.0869565217391304	0	0	0	0	0
1032	Madame	1	0	9	10	0	0	0	0	0	0	0	0
1033	Madame	1	0	9	10	0	0	0	0	0	0	0	0
1034	Madame	1	0	9	10	0	0	0	0	0	0	0	0
1035	Madame	1	0	9	10	0	0	0	0	0	0	0	0
1036	Madame	1	0	9	10	0	0	0	0	0	0	0	0
1037	Madame	1	0	9	10	0	0	0	0	0	0	0	0
1038	Madame	1	0	9	10	0	0	0	0	0	0	0	0
1039	Madame	1	0	9	10	0	0	0	0	0	0	0	0
1040	Madame	1	0	9	10	0	0	0	0	0	0	0	0.0316455696202532
1041	Madame	1	0	9	10	0	0	0	0	0	0	0	0
1042	Madame	1	0	9	10	0	0	0	0	0	0	0	0
1043	Madame	1	0	9	10	0.48	0	0	0	0	0	0	0
1044	Madame	1	0	9	10	0	0	0	0	0	0	0	0
1045	Madame	1	0	9	10	0	0	0	0	0	0	0	0
1046	Madame	1	0	9	10	0	0	0	0	0	0	0	0
1047	Madame	1	0	9	10	0	0	0	0	0	0	0	0
1048	Madame	1	0	9	10	0	0	0	0	0	0	0	0
1049	Gargamel	1	0	9	10	0	0	0	0	0	0	0	0
1050	Gargamel	1	0	9	10	0	0	0	0	0	0.210526315789474	0	0
1051	Gargamel	1	0	9	10	0	0	0	0	0	0.235294117647059	0	0
1052	Gargamel	1	0	9	10	0	0	0	0	0	0	0	0
1053	Gargamel	1	0	9	10	0	0	0	0	0	0	0	0
1054	Gargamel	1	0	9	10	0	0	0	0	0	0	0	0
1055	Gargamel	1	0	9	10	0	0	0	0	0	0.12	0	0
1056	Gargamel	1	0	9	10	0	0	0	0	0	0	0	0
1057	Gargamel	1	0	9	10	0	0	0	0	0	0.19047619047619	0	0
1058	Gargamel	1	0	9	10	0	0	0	0	0	0	0	0
1059	Gargamel	1	0	9	10	0	0	0	0	0	0.166666666666667	0	0
1060	Gargamel	1	0	9	10	0	0	0	0	0	0	0	0
1061	Gargamel	1	0	9	10	0	0	0	0	0	0	0	0
1062	Gargamel	1	0	9	10	0	0	0	0	0	0.153846153846154	0	0
1063	Gargamel	1	0	9	10	0	0	0	0	0	0.206896551724138	0	0
1064	Gargamel	1	0	9	10	0	0	0	0	0	0.15	0	0
1065	Gargamel	1	0	9	10	0	0	0	0	0	0	0	0
1066	Gargamel	1	0	9	10	0	0	0	0	0	0	0	0
1067	Gargamel	1	0	9	10	0	0	0	0	0	0	0	0
1068	Gargamel	1	2	9	8	0	0	0	0	0	0.125	0	0
1069	Gargamel	1	2	9	8	0	0	0	0	0	0	0	0
1070	Gargamel	2	2	9	8	0	0	0	0	0	0.266666666666667	0	0
1071	Gargamel	1	2	9	8	0	0	0	0	0	0	0	0
1072	Gargamel	1	2	9	8	0	0	0	0	0	0.222222222222222	0	0
1073	Gargamel	2	2	9	8	0	0	0	0	0	0.0681818181818182	0	0
1074	Gargamel	1	2	9	8	0	0	0	0	0	0.3	0	0
1075	Gargamel	1	2	9	8	0	0	0	0	0	0	0	0
1076	Gargamel	1	2	9	8	0	0	0	0	0	0	0	0
1077	Gargamel	1	2	9	8	0	0	0	0	0	0	0	0
1078	Gargamel	1	0	9	10	0	0	0	0	0	0.212121212121212	0	0
1079	Gargamel	1	0	9	10	0	0	0	0	0	0	0	0
1080	Gargamel	1	0	9	10	0	0	0	0	0	0	0	0
1081	Gargamel	1	0	9	10	0	0	0	0	0	0	0	0
1082	Gargamel	1	0	9	10	0	0	0	0	0	0	0	0
1083	Gargamel	1	0	9	10	0	0	0	0	0	0	0	0
1084	Gargamel	1	0	9	10	0	0	0	0	0	0	0	0
1085	Gargamel	1	0	9	10	0	0	0	0	0	0	0	0
1086	Gargamel	1	0	9	10	0	0	0	0	0	0	0	0
1087	Gargamel	1	0	9	10	0	0	0	0	0	0	0	0
1088	Gargamel	1	0	9	10	0	0	0	0	0	0	0	0
1089	Gargamel	1	0	9	10	0	0	0	0	0	0	0	0
1090	Gargamel	1	0	9	10	0	0	0	0	0	0	0	0
1091	Gargamel	1	0	9	10	0	0	0	0	0	0	0	0
1092	Gargamel	1	0	9	10	0	0	0	0	0	0	0	0
1093	Gargamel	1	0	9	10	0	0	0	0	0	0	0	0
1094	Gargamel	1	0	9	10	0	0	0	0	0	0	0	0
1095	Gargamel	1	0	9	10	0	0	0	0	0	0	0	0
1096	Gargamel	1	0	9	10	0	0	0	0	0	0	0	0
1097	Gargamel	1	0	9	10	0	0	0	0	0	0	0	0
1098	Gargamel	1	0	9	10	0	0	0	0	0	0	0	0
1099	Gargamel	1	0	9	10	0	0	0	0	0	0	0	0
1100	Gargamel	1	0	9	10	0	0	0	0	0	0	0	0
1101	Gargamel	1	0	9	10	0	0	0	0	0	0	0	0
1102	Gargamel	1	0	9	10	0	0	0	0	0	0	0	0
1103	Gargamel	1	0	9	10	0	0	0	0	0	0	0	0
1104	Gargamel	1	0	9	10	0	0	0	0	0	0	0	0
1105	Gargamel	1	0	9	10	0	0	0	0	0	0	0	0
1106	Long John	1	0	9	10	0	0	0	0	0	0	0	0
1107	Long John	1	0	9	10	0	0	0	0	0	0	0	0
1108	Long John	1	0	9	10	0	0	0	0	0	0	0	0
1109	Long John	1	0	9	10	0	0	0	0	0	0	0	0
1110	Long John	1	0	9	10	0	0	0	0	0	0	0	0
1111	Long John	1	0	9	10	0	0	0	0	0	0	0	0
1112	Long John	1	0	9	10	0	0	0	0	0	0	0	0
1113	Long John	1	0	9	10	0	0	0	0	0	0	0	0
1114	Long John	1	0	9	10	0	0	0	0	0	0	0	0
1115	Long John	1	0	9	10	0	0	0	0	0	0	0	0
1116	Long John	1	0	9	10	0	0	0	0	0	0	0	0
1117	Long John	1	0	9	10	0	0	0	0.111111111111111	0	0	0	0
1118	Long John	1	0	9	10	0	0	0	0	0	0	0	0
1119	Long John	1	0	9	10	0	0	0	0	0	0	0	0
1120	Long John	1	0	9	10	0	0	0	0	0	0	0	0
1121	Long John	1	0	9	10	0	0	0	0	0	0	0	0
1122	Long John	1	0	9	10	0	0	0	0	0	0	0	0
1123	Long John	1	0	9	10	0	0	0	0	0	0	0	0
1124	Long John	1	0	9	10	0	0	0	0	0	0	0	0
1125	Long John	1	0	9	10	0	0	0	0	0	0	0	0
1126	Long John	1	0	9	10	0	0	0	0	0	0	0	0
1127	Long John	1	0	9	10	0	0	0	0	0	0	0	0
1128	Long John	1	0	9	10	0	0	0	0	0	0	0	0
1129	Long John	1	0	9	10	0	0	0	0	0	0	0	0
1130	Long John	1	0	9	10	0	0	0	0	0	0	0	0
1131	Long John	1	0	9	10	0	0	0	0	0	0	0	0
1132	Long John	1	0	9	10	0	0	0	0.142857142857143	0	0	0	0
1133	Long John	1	0	9	10	0	0	0	0	0	0	0	0
1134	Long John	1	0	9	10	0	0	0	0	0	0	0	0
1135	Long John	1	0	9	10	0	0	0	0	0	0	0	0
1136	Long John	1	0	9	10	0	0	0	0	0	0.176470588235294	0	0
1137	Long John	1	0	9	10	0	0	0	0	0	0	0	0
1138	Long John	1	0	9	10	0	0	0	0	0	0	0	0
1139	Long John	1	0	9	10	0	0	0	0	0	0	0	0
1140	Long John	1	0	9	10	0	0	0	0	0	0	0	0
1141	Long John	1	0	9	10	0	0	0	0	0	0	0	0
1142	Long John	1	0	9	10	0	0	0	0	0	0	0	0
1143	Long John	1	0	9	10	0	0	0	0	0	0	0	0
1144	Long John	1	0	9	10	0	0	0	0	0	0	0	0
1145	Long John	1	0	9	10	0	0	0	0	0	0	0	0
1146	Long John	1	0	9	10	0	0	0	0	0	0	0	0
1147	Long John	1	0	9	10	0	0	0	0	0	0	0	0
1148	Long John	1	0	9	10	0	0	0	0	0	0	0	0
1149	Long John	1	0	9	10	0	0	0	0	0	0	0	0.114285714285714
1150	Long John	1	0	9	10	0	0	0	0	0	0	0	0
1151	Long John	1	0	9	10	0	0	0	0	0	0	0	0
1152	Long John	1	0	9	10	0	0	0	0	0	0	0	0
1153	Long John	1	0	9	10	0	0	0	0	0	0	0	0
1154	Long John	1	0	9	10	0	0	0	0	0	0	0	0
1155	Long John	1	0	9	10	0	0	0	0	0	0	0	0
1156	Long John	1	0	8	10	0	0	0	0	0	0	0	0
1157	Long John	1	0	8	10	0	0	0	0	0	0	0	0
1158	Long John	1	0	8	10	0	0	0	0	0	0	0	0
1159	Long John	1	0	8	10	0	0	0	0	0	0	0	0
1160	Long John	1	0	8	10	0	0	0	0	0	0	0	0
1161	Long John	1	0	8	10	0	0	0	0	0	0	0	0
1162	Long John	1	0	8	10	0	0	0	0	0	0	0	0
1163	Long John	1	0	8	10	0	0	0	0	0	0	0	0
1164	Long John	1	0	8	10	0	0	0	0	0	0	0	0
1165	Lady	1	0	9	10	0	0	0	0	0	0	0	0
1166	Lady	1	0	9	10	0	0	0	0	0	0	0	0
1167	Lady	1	0	9	10	0	0	0	0	0	0	0	0
1168	Lady	1	0	9	10	0	0	0	0	0	0	0	0
1169	Lady	1	0	9	10	0	0	0	0	0	0	0	0
1170	Lady	1	0	9	10	0	0	0	0	0	0	0	0
1171	Lady	1	0	9	10	0	0	0	0	0	0	0	0.428571428571429
1172	Lady	1	0	9	10	0	0	0	0	0	0	0	0
1173	Lady	1	0	9	10	0	0	0	0	0	0	0	0
1174	Lady	1	0	9	10	0	0	0	0	0	0	0	0
1175	Lady	1	0	9	10	0	0	0	0	0	0	0	0
1176	Lady	1	0	9	10	0	0	0	0	0	0	0	0
1177	Lady	1	0	9	10	0	0	0	0	0	0	0	0
1178	Lady	1	0	9	10	0	0	0	0	0	0	0	0
1179	Lady	1	0	9	10	0	0	0	0	0	0	0	0
1180	Lady	1	0	9	10	0	0	0	0	0	0	0	0
1181	Lady	1	0	9	10	0	0	0	0	0	0	0	0
1182	Lady	1	0	9	10	0	0	0	0	0	0	0	0
1183	Lady	1	0	9	10	0	0	0	0	0	0	0	0
1184	Lady	1	0	9	10	0	0	0	0	0	0	0	0
1185	Lady	1	3	9	7	0	0	0	0	0	0	0	0
1186	Lady	1	3	9	7	0	0	0	0	0	0	0	0
1187	Lady	1	3	9	7	0	0	0	0	0	0	0	0
1188	Lady	1	3	9	7	0	0	0	0	0	0	0	0
1189	Lady	1	3	9	7	0	0	0	0	0	0	0	0
1190	Lady	2	3	9	7	0	0	0	0	0	0	0	0
1191	Lady	1	3	9	7	0	0	0	0.285714285714286	0	0	0	0
1192	Lady	2	3	9	7	0	0	0	0	0	0	0	0
1193	Lady	2	3	9	7	0	0	0	0	0	0	0	0
1194	Lady	1	8	9	2	0	0	0	0	0	0	0	0
1195	Lady	2	8	9	2	0	0	0	0	0	0	0	0
1196	Lady	2	8	9	2	0	0	0	0	0	0	0	0
1197	Lady	1	8	9	2	0	0	0	0	0	0	0	0
1198	Lady	2	8	9	2	0	0	0	0	0	0	0	0
1199	Lady	2	8	9	2	0	0	0	0	0	0	0	0
1200	Lady	2	8	9	2	0	0	0	0	0	0	0	0
1201	Lady	2	8	9	2	0	0	0	0	0	0	0	0
1202	Lady	2	8	9	2	0	0	0	0	0	0	0	0
1203	Lady	2	8	9	2	0	0	0	0.0769230769230769	0	0	0	0
1204	Lady	1	6	8	4	0	0	0	0	0	0	0	0
1205	Lady	1	6	8	4	0	0	0	0	0	0	0	0
1206	Lady	2	6	8	4	0	0	0	0	0	0	0	0
1207	Lady	2	6	8	4	0	0	0	0	0	0	0	0.3125
1208	Lady	1	6	8	4	0	0	0	0	0	0	0	0
1209	Lady	2	6	8	4	0	0	0	0	0	0	0	0
1210	Lady	2	6	8	4	0	0	0	0.046875	0	0	0	0
1211	Lady	2	6	8	4	0	0	0	0	0	0	0	0
1212	Lady	2	6	8	4	0	0	0	0	0	0	0.0892857142857143	0
1213	Lady	1	8	9	2	0	0	0	0	0	0	0	0
1214	Lady	2	8	9	2	0	0	0	0	0	0	0	0
1215	Lady	2	8	9	2	0	0	0	0	0	0	0	0
1216	Lady	2	8	9	2	0	0	0	0	0	0	0	0
1217	Lady	2	8	9	2	0	0	0	0	0	0	0	0
1218	Lady	2	8	9	2	0	0	0	0	0	0	0	0
1219	Lady	2	8	9	2	0	0	0	0	0	0	0	0
1220	Lady	2	8	9	2	0	0	0	0	0	0	0	0
1221	Lady	1	8	9	2	0	0	0	0	0	0	0	0
1222	Lady	2	8	9	2	0	0	0	0	0	0	0	0
1223	Lady	1	1	9	9	0	0	0	0	0	0	0	0
1224	Lady	1	1	9	9	0	0	0	0	0	0	0	0
1225	Lady	2	1	9	9	0	0	0	0	0	0	0	0
1226	Lady	1	1	9	9	0	0	0	0	0	0	0	0
1227	Lady	1	1	9	9	0	0	0	0	0	0	0	0
1228	Lady	1	1	9	9	0	0	0	0	0	0	0	0
1229	Lady	1	1	9	9	0	0	0	0	0	0.4	0	0
1230	Lady	1	1	9	9	0	0	0	0	0	0.377777777777778	0	0
1231	Lady	1	1	9	9	0	0	0	0	0	0	0	0
1232	Lady	1	1	9	9	0	0	0	0	0	0	0	0
1233	Lady	1	0	9	10	0	0	0	0	0	0.111111111111111	0	0
1234	Lady	1	0	9	10	0	0	0	0	0	0.592592592592593	0	0
1235	Lady	1	0	9	10	0	0	0	0	0	0.131868131868132	0	0
1236	Lady	1	0	9	10	0	0	0	0	0	0.341463414634146	0	0
1237	Lady	1	0	9	10	0	0	0	0	0	0.346153846153846	0	0
1238	Lady	1	0	9	10	0	0	0	0	0	0	0	0
1239	Lady	1	0	9	10	0	0	0	0	0	0	0	0
1240	Lady	1	0	9	10	0	0	0	0	0	0.5	0	0
1241	Lady	1	0	9	10	0	0	0	0	0	0	0.615384615384615	0
1242	Lady	1	0	9	10	0	0	0	0	0	0	0	0
1243	Lady	1	0	9	10	0	0	0	0	0	0	0	0.0789473684210526
1244	Lady	1	0	9	10	0	0	0	0	0	0	0	0
1245	Lady	1	0	9	10	0	0	0	0	0	0	0.576923076923077	0
1246	Lady	1	0	9	10	0	0	0	0	0	0	0	0
1247	Lady	1	0	9	10	0	0	0	0	0	0	0.64	0
1248	Lady	1	0	9	10	0	0	0	0	0	0	0	0
1249	Lady	1	0	9	10	0	0	0	0	0	0.121212121212121	0	0
1250	Lady	1	0	9	10	0	0	0	0	0	0.346938775510204	0.346938775510204	0
1251	Lady	1	0	9	10	0	0	0	0	0	0	0	0
1252	Lady	1	0	9	10	0	0	0	0	0	0	0	0
1253	Lady	1	0	9	10	0	0	0	0	0	0	0	0
1254	Lady	1	0	9	10	0	0	0	0	0	0	0	0
1255	Lady	1	0	9	10	0	0	0	0	0	0	0	0
1256	Lady	1	0	9	10	0	0	0	0	0	0	0	0
1257	Lady	1	0	9	10	0	0	0	0	0	0	0	0
1258	Lady	1	0	9	10	0	0	0	0	0	0	0	0
1259	Lady	1	0	9	10	0	0	0	0	0	0	0	0
1260	Lady	1	0	9	10	0	0	0	0	0	0	0	0
1261	Lady	1	0	9	10	0	0	0	0	0	0	0	0
1262	Lady	1	0	9	10	0	0	0	0	0	0	0	0
1263	Lady	1	0	9	10	0	0	0	0	0	0	0	0
1264	Lady	1	0	9	10	0	0	0	0	0	0	0	0
1265	Lady	1	0	9	10	0	0	0	0	0	0	0.25	0
1266	Lady	1	0	9	10	0	0	0	0.142857142857143	0	0	0.142857142857143	0
1267	Lady	1	0	9	10	0	0	0	0.551724137931034	0	0	0	0
1268	Lady	1	0	9	10	0	0	0	0.428571428571429	0	0	0	0
1269	Lady	1	0	9	10	0	0	0	0	0	0.294117647058824	0	0
1270	Lady	1	0	9	10	0	0	0	0	0	0	0	0
1271	Lady	1	0	9	10	0	0	0	0	0	0.318181818181818	0	0
1272	Lady	1	0	9	10	0	0	0	0	0	0	0	0
1273	Lady	1	0	9	10	0	0	0	0	0	0.5	0	0
1274	Lady	1	0	9	10	0	0	0	0	0	0	0	0
1275	Lady	1	0	9	10	0	0	0	0	0	0	0	0
1276	Lady	1	0	9	10	0	0	0	0	0	0	0	0
1277	Lady	1	0	9	10	0	0	0	0	0	0	0	0
1278	Lady	1	0	9	10	0	0	0	0	0	0.4	0	0
1279	Charlie	1	0	9	10	0	0	0	0	0	0	0	0
1280	Charlie	1	0	9	10	0	0	0	0	0	0	0	0
1281	Charlie	1	0	9	10	0	0	0	0	0	0	0	0
1282	Charlie	1	0	9	10	0	0	0	0	0	0	0	0
1283	Charlie	1	0	9	10	0	0	0	0	0	0	0	0
1284	Charlie	1	0	9	10	0	0	0	0	0	0	0	0
1285	Charlie	1	0	9	10	0	0	0	0	0	0	0	0
1286	Charlie	1	0	9	10	0	0	0	0	0	0	0	0
1287	Charlie	1	0	9	10	0	0	0	0	0	0	0	0
1288	Charlie	1	0	9	10	0	0	0	0	0	0	0	0
1289	Charlie	1	0	9	10	0	0	0	0	0	0	0	0
1290	Charlie	1	0	9	10	0	0	0	0	0	0	0	0
1291	Charlie	1	0	9	10	0	0	0	0	0	0	0	0
1292	Charlie	1	0	9	10	0	0	0	0	0	0	0	0
1293	Charlie	1	0	9	10	0	0	0	0	0	0	0	0
1294	Charlie	1	0	9	10	0	0	0	0	0	0	0	0
1295	Charlie	1	0	9	10	0	0	0	0	0	0	0	0
1296	Charlie	1	0	9	10	0	0	0	0	0	0	0	0
1297	Charlie	1	0	9	10	0	0	0	0	0	0	0	0
1298	Charlie	1	0	9	10	0	0	0	0	0	0	0	0
1299	Charlie	1	0	9	10	0	0	0	0	0	0	0	0
1300	Charlie	1	0	9	10	0	0	0	0	0	0	0	0
1301	Charlie	1	0	9	10	0	0	0	0	0	0	0	0
1302	Charlie	1	0	9	10	0	0	0	0	0	0	0	0.148148148148148
1303	Charlie	1	0	9	10	0	0	0	0	0	0	0	0
1304	Charlie	1	0	9	10	0	0	0	0	0	0	0	0
1305	Charlie	1	0	9	10	0	0	0	0	0	0	0	0
1306	Charlie	1	0	9	10	0	0	0	0	0	0	0	0
1307	Charlie	1	0	9	10	0	0	0	0	0	0	0	0
1308	Charlie	1	0	9	10	0	0	0	0	0	0	0	0
1309	Charlie	1	1	7	9	0	0	0	0	0	0	0	0
1310	Charlie	1	1	7	9	0	0	0	0	0	0	0	0
1311	Charlie	1	1	7	9	0	0	0	0	0	0	0	0
1312	Charlie	1	1	7	9	0	0	0	0	0	0	0	0
1313	Charlie	1	1	7	9	0	0	0	0	0	0	0	0
1314	Charlie	1	1	7	9	0	0	0	0	0	0	0	0
1315	Charlie	2	1	7	9	0	0	0	0	0	0	0	0
1316	Charlie	2	4	9	6	0	0	0	0	0	0	0	0
1317	Charlie	2	4	9	6	0	0	0	0	0	0	0	0
1318	Charlie	2	4	9	6	0	0	0	0	0	0	0	0
1319	Charlie	2	4	9	6	0	0	0	0	0	0	0	0
1320	Charlie	1	4	9	6	0	0	0	0	0	0	0	0
1321	Charlie	2	5	8	5	0	0	0	0	0	0	0	0
1322	Charlie	2	5	8	5	0	0	0	0	0	0	0	0
1323	Charlie	2	5	8	5	0	0	0	0	0	0	0	0
1324	Charlie	2	5	8	5	0	0	0	0	0	0	0	0
1325	Charlie	2	5	8	5	0	0	0	0	0	0	0	0
1326	Charlie	2	5	9	5	0	0	0	0	0	0	0	0
1327	Charlie	2	5	9	5	0	0	0	0	0	0	0	0
1328	Charlie	1	5	9	5	0	0	0	0	0	0	0	0
1329	Charlie	1	5	9	5	0	0	0	0	0	0	0	0
1330	Charlie	1	5	9	5	0	0	0	0	0	0	0	0
1331	Charlie	2	5	9	5	0.188888888888889	0	0	0	0	0	0	0
1332	Charlie	2	5	9	5	0.206521739130435	0	0	0	0	0	0	0
1333	Charlie	1	5	9	5	0	0	0	0	0	0	0	0
1334	Charlie	1	5	9	5	0	0	0	0	0	0	0	0
1335	Charlie	2	5	9	5	0	0	0	0	0	0	0	0
1336	Charlie	1	2	9	8	0	0	0	0	0	0	0.5	0
1337	Charlie	1	2	9	8	0	0	0	0	0	0	0	0
1338	Charlie	2	2	9	8	0	0	0	0	0	0	0	0
1339	Charlie	2	2	9	8	0	0	0	0	0	0	0	0
1340	Charlie	1	2	9	8	0	0	0	0	0	0	0	0
1341	Charlie	1	2	9	8	0	0	0	0	0	0	0	0
1342	Charlie	1	2	9	8	0	0	0	0	0	0	0	0
1343	Charlie	1	2	9	8	0	0	0	0	0	0	0	0
1344	Charlie	1	2	9	8	0	0	0	0	0	0	0	0
1345	Charlie	1	2	9	8	0	0	0	0	0	0	0	0
1346	Charlie	1	0	9	10	0	0	0	0	0	0	0	0
1347	Charlie	1	0	9	10	0	0	0	0	0	0	0	0
1348	Charlie	1	0	9	10	0	0	0	0	0	0	0	0
1349	Charlie	1	0	9	10	0	0	0	0	0	0	0	0
1350	Charlie	1	0	9	10	0	0	0	0	0	0	0	0
1351	Charlie	1	0	9	10	0	0	0	0	0	0	0	0
1352	Charlie	1	0	9	10	0	0	0	0	0	0	0	0
1353	Charlie	1	0	9	10	0	0	0	0	0	0	0	0
1354	Charlie	1	0	9	10	0	0	0	0	0	0	0	0
1355	Charlie	1	0	9	10	0	0	0	0	0	0	0	0
1356	Charlie	1	0	9	10	0	0	0	0	0	0	0	0
1357	Charlie	1	0	9	10	0	0	0	0	0	0	0	0
1358	Charlie	1	0	9	10	0	0	0	0	0	0	0	0
1359	Charlie	1	0	9	10	0	0	0	0	0	0	0	0
1360	Charlie	1	0	9	10	0	0	0	0	0	0	0	0
1361	Charlie	1	0	9	10	0	0	0	0	0	0	0	0
1362	Charlie	1	0	9	10	0	0	0	0	0	0	0	0
1363	Charlie	1	0	9	10	0	0	0	0	0	0	0	0
1364	Charlie	1	0	9	10	0	0	0	0	0	0	0	0
1365	Charlie	1	0	9	10	0	0	0	0	0	0	0	0
1366	Charlie	1	0	9	10	0	0	0	0	0	0	0	0
1367	Charlie	1	0	9	10	0	0	0	0	0	0	0	0
1368	Charlie	1	0	9	10	0	0	0	0	0	0	0	0
1369	Charlie	1	0	9	10	0	0	0	0	0	0	0	0
1370	Charlie	1	0	9	10	0	0	0	0	0	0	0	0
1371	Charlie	1	0	9	10	0	0	0	0	0	0	0	0
1372	Charlie	1	0	9	10	0	0	0	0	0	0	0	0
1373	Charlie	1	0	9	10	0	0	0	0	0	0	0	0
1374	Charlie	1	0	9	10	0	0	0	0	0	0	0	0
1375	Charlie	1	0	9	10	0	0	0	0	0	0	0	0
1376	Mowgli	1	0	9	10	0	0	0	0	0	0	0	0
1377	Mowgli	1	0	9	10	0	0	0	0	0	0	0	0
1378	Mowgli	1	0	9	10	0	0	0	0	0	0	0	0.15
1379	Mowgli	1	0	9	10	0	0	0	0	0	0	0	0
1380	Mowgli	1	0	9	10	0	0	0	0	0	0	0	0
1381	Mowgli	1	0	9	10	0	0	0	0	0	0	0	0
1382	Mowgli	1	0	9	10	0	0	0	0	0	0	0	0
1383	Mowgli	1	0	9	10	0	0	0	0	0	0	0	0
1384	Mowgli	1	0	9	10	0	0	0	0	0	0	0	0
1385	Mowgli	1	2	7	8	0	0	0	0	0	0	0.0689655172413793	0
1386	Mowgli	2	2	7	8	0.441860465116279	0	0	0	0	0	0.0232558139534884	0
1387	Mowgli	2	2	7	8	0.72093023255814	0	0	0	0	0	0	0
1388	Mowgli	2	1	2	9	0.639344262295082	0	0	0	0	0	0	0
1389	Mowgli	1	1	2	9	0.473684210526316	0	0	0	0	0	0	0
1390	Mowgli	1	0	9	10	0	0	0	0	0	0	0.178571428571429	0
1391	Mowgli	1	0	9	10	0.526315789473684	0	0	0	0	0	0	0
1392	Mowgli	1	0	9	10	0	0	0	0	0	0	0	0
1393	Mowgli	1	0	9	10	0	0	0	0	0	0	0	0
1394	Mowgli	1	0	9	10	0.526315789473684	0	0	0	0	0	0	0
1395	Mowgli	1	0	9	10	0	0	0	0	0	0	0	0
1396	Mowgli	1	0	9	10	0.512820512820513	0	0	0	0	0	0	0
1397	Mowgli	1	0	9	10	0	0	0	0	0	0	0	0
1398	Mowgli	1	0	9	10	0	0	0	0	0	0	0	0
1399	Mowgli	1	0	9	10	0	0	0	0	0	0	0	0
1400	Mowgli	2	1	7	9	0.5	0	0	0	0	0	0.0714285714285714	0
1401	Mowgli	1	1	7	9	0.428571428571429	0	0	0	0	0	0	0
1402	Mowgli	1	1	7	9	0.5	0	0	0	0	0	0	0
1403	Mowgli	1	1	7	9	0.6	0	0	0	0	0	0	0
1404	Mowgli	1	1	7	9	0.620689655172414	0	0	0	0	0	0	0
1405	Mowgli	1	0	9	10	0.538461538461538	0	0	0	0	0	0	0
1406	Mowgli	1	0	9	10	0	0	0	0	0	0	0	0
1407	Mowgli	1	0	9	10	0	0	0	0	0	0	0	0
1408	Mowgli	1	0	9	10	0.5	0	0	0	0	0	0	0
1409	Mowgli	1	0	9	10	0.693877551020408	0	0	0	0	0	0	0
1410	Mowgli	1	0	9	10	0	0	0	0	0	0	0	0
1411	Mowgli	1	0	9	10	0.727272727272727	0	0	0	0	0	0	0
1412	Mowgli	1	0	9	10	0.523809523809524	0	0	0	0	0	0	0
1413	Mowgli	1	0	9	10	0.473684210526316	0	0	0	0	0	0	0
1414	Mowgli	1	0	9	10	0.446808510638298	0	0	0	0	0	0	0
1415	Mowgli	1	1	9	9	0.541666666666667	0	0	0	0	0	0.0416666666666667	0
1416	Mowgli	1	1	9	9	0.486486486486486	0	0	0	0	0	0	0
1417	Mowgli	1	1	9	9	0.45	0	0	0	0	0	0	0
1418	Mowgli	2	1	9	9	0.595744680851064	0	0	0	0	0	0.0106382978723404	0
1419	Mowgli	1	1	9	9	0.607142857142857	0	0	0	0	0	0	0
1420	Mowgli	1	1	9	9	0	0	0	0	0	0	0	0
1421	Mowgli	1	1	9	9	0	0	0	0	0	0	0	0
1422	Mowgli	1	1	9	9	0	0	0	0	0	0	0	0
1423	Mowgli	1	1	9	9	0.64	0	0	0	0	0	0	0
1424	Mowgli	1	1	9	9	0	0	0	0	0	0	0	0
1425	Mowgli	1	0	9	10	0	0	0	0	0	0	0	0
1426	Mowgli	1	0	9	10	0	0	0	0	0	0	0	0
1427	Mowgli	1	0	9	10	0	0	0	0	0	0	0	0
1428	Mowgli	1	0	9	10	0	0	0	0	0	0	0	0
1429	Mowgli	1	0	9	10	0	0	0	0	0	0	0	0
1430	Mowgli	1	0	9	10	0	0	0	0	0	0	0	0
1431	Mowgli	1	0	9	10	0	0	0	0	0	0	0	0
1432	Mowgli	1	0	9	10	0	0	0	0	0	0	0	0
1433	Mowgli	1	0	9	10	0	0	0	0	0	0	0	0
1434	Mowgli	1	0	9	10	0	0	0	0	0	0	0	0
1435	Mowgli	2	1	9	9	0	0	0	0	0	0	0	0.182795698924731
1436	Mowgli	1	1	9	9	0	0	0	0	0	0	0	0
1437	Mowgli	1	1	9	9	0	0	0	0	0	0	0	0
1438	Mowgli	1	1	9	9	0	0	0	0	0	0	0	0
1439	Mowgli	1	1	9	9	0	0	0	0	0	0	0	0
1440	Mowgli	1	1	9	9	0.692307692307692	0	0	0	0	0	0	0
1441	Mowgli	1	1	9	9	0	0	0	0	0	0	0	0
1442	Mowgli	1	1	9	9	0.541666666666667	0	0	0	0	0	0	0
1443	Mowgli	1	1	9	9	0.48	0	0	0	0	0	0	0
1444	Mowgli	1	0	9	10	0	0	0	0	0	0	0.117647058823529	0.0588235294117647
1445	Mowgli	1	0	9	10	0	0	0	0	0	0	0.0666666666666667	0
1446	Mowgli	1	0	9	10	0.576923076923077	0	0	0	0	0	0	0
1447	Mowgli	1	0	9	10	0	0	0	0	0	0	0	0
1448	Mowgli	1	0	9	10	0	0	0	0	0	0	0	0
1449	Mowgli	1	0	9	10	0.416666666666667	0	0	0	0	0	0	0
1450	Mowgli	1	0	9	10	0	0	0	0	0	0	0	0
1451	Mowgli	1	0	9	10	0	0	0	0	0	0	0	0
1452	Mowgli	1	0	9	10	0.419354838709677	0	0	0	0	0	0	0
1453	Mowgli	1	0	9	10	0	0	0	0	0	0	0	0
1454	Mowgli	1	0	9	10	0	0	0	0	0	0	0	0
1455	Mowgli	1	0	9	10	0	0	0	0	0	0	0	0
1456	Mowgli	1	0	9	10	0	0	0	0	0	0	0	0
1457	Mowgli	1	0	9	10	0	0	0	0	0	0	0.0625	0
1458	Mowgli	1	0	9	10	0	0	0	0	0	0	0	0
1459	Mowgli	1	0	9	10	0.666666666666667	0	0	0	0	0	0	0
1460	Mowgli	1	0	9	10	0.487179487179487	0	0	0	0	0	0	0
1461	Mowgli	1	0	9	10	0	0	0	0	0	0	0	0
1462	Mowgli	1	0	9	10	0.521739130434783	0	0	0	0	0	0	0
1463	Huang	1	0	9	10	0	0	0	0	0	0	0	0
1464	Huang	1	0	9	10	0	0	0	0	0	0	0	0
1465	Huang	1	0	9	10	0	0	0	0	0	0	0	0
1466	Huang	1	0	9	10	0	0	0	0	0	0	0	0
1467	Huang	1	0	9	10	0	0	0	0	0	0	0	0
1468	Huang	1	0	9	10	0	0	0	0	0	0	0	0
1469	Huang	1	0	9	10	0	0	0	0	0	0	0	0
1470	Huang	1	0	9	10	0	0	0	0	0	0	0	0
1471	Huang	1	0	9	10	0	0	0	0	0	0	0	0
1472	Huang	1	0	9	10	0	0	0	0	0	0	0	0
1473	Huang	1	0	9	10	0	0	0	0	0	0	0	0
1474	Huang	1	0	9	10	0	0	0	0	0	0	0	0
1475	Huang	1	0	9	10	0	0	0	0	0	0	0	0
1476	Huang	1	0	9	10	0	0	0	0	0	0	0	0
1477	Huang	1	0	9	10	0	0	0	0	0	0	0	0
1478	Huang	1	0	9	10	0	0	0	0	0	0	0	0
1479	Huang	1	0	9	10	0	0	0	0	0	0	0	0
1480	Huang	1	0	9	10	0	0	0	0	0	0	0	0
1481	Huang	1	0	9	10	0	0	0	0	0	0	0	0
1482	Huang	1	1	9	9	0	0	0	0	0	0	0	0
1483	Huang	1	1	9	9	0	0	0	0	0	0	0	0
1484	Huang	1	1	9	9	0	0	0	0	0	0	0	0
1485	Huang	1	1	9	9	0	0	0	0	0	0	0	0
1486	Huang	1	1	9	9	0	0	0	0	0	0	0	0
1487	Huang	1	1	9	9	0	0	0	0	0	0	0	0
1488	Huang	1	1	9	9	0	0	0	0	0	0	0	0
1489	Huang	1	1	9	9	0	0	0	0	0	0	0	0
1490	Huang	2	1	9	9	0	0	0	0	0	0	0	0
1491	Huang	1	1	9	9	0	0	0	0	0	0	0	0
1492	Huang	2	4	7	6	0	0	0	0	0	0	0	0
1493	Huang	2	4	7	6	0	0	0	0	0	0	0	0
1494	Huang	1	4	7	6	0	0	0	0	0	0	0	0
1495	Huang	2	4	7	6	0	0	0	0	0	0	0	0
1496	Huang	2	4	7	6	0	0	0	0	0	0	0	0
1497	Huang	1	1	2	9	0	0	0	0	0	0	0	0
1498	Huang	2	1	2	9	0	0	0	0	0	0	0	0
1499	Huang	2	4	9	6	0	0	0	0	0	0	0	0
1500	Huang	1	4	9	6	0	0	0	0	0	0	0	0
1501	Huang	2	4	9	6	0	0	0	0	0	0	0	0
1502	Huang	2	4	9	6	0	0	0	0	0	0	0	0
1503	Huang	2	4	9	6	0	0	0	0	0	0	0	0
1504	Huang	2	4	9	6	0	0	0	0	0	0	0	0
1505	Huang	1	4	9	6	0	0	0	0	0	0	0	0
1506	Huang	1	4	9	6	0	0	0	0	0	0	0	0
1507	Huang	2	4	9	6	0	0	0	0	0	0	0	0
1508	Huang	2	4	9	6	0	0	0	0	0	0	0	0
1509	Huang	1	4	9	6	0	0	0	0	0	0	0	0
1510	Huang	1	4	9	6	0	0	0	0	0	0	0	0
1511	Huang	2	4	9	6	0	0	0	0	0	0	0	0
1512	Huang	1	4	9	6	0	0	0	0	0	0	0	0
1513	Huang	1	4	9	6	0	0	0	0	0	0	0	0.105263157894737
1514	Huang	1	4	9	6	0	0	0	0	0	0	0	0
1515	Huang	1	4	9	6	0	0	0	0	0	0	0	0
1516	Huang	2	4	9	6	0	0	0	0	0	0	0	0
1517	Huang	2	4	9	6	0	0	0	0	0	0	0	0
1518	Huang	1	4	9	6	0	0	0	0	0	0	0	0
1519	Huang	1	4	9	6	0	0	0	0	0	0	0	0
1520	Huang	1	4	9	6	0	0	0	0	0	0	0	0
1521	Huang	2	4	9	6	0	0	0	0	0	0	0	0
1522	Huang	2	4	9	6	0	0	0	0	0	0	0	0
1523	Huang	1	3	9	7	0	0	0	0	0	0	0	0
1524	Huang	1	3	9	7	0	0	0	0	0.132075471698113	0	0	0
1525	Huang	1	3	9	7	0	0	0	0	0	0	0	0
1526	Huang	1	3	9	7	0	0	0	0	0.218181818181818	0	0	0
1527	Huang	1	3	9	7	0	0	0	0	0	0	0	0
1528	Huang	1	3	9	7	0	0	0	0	0	0	0	0
1529	Huang	2	3	9	7	0	0	0	0	0.130434782608696	0	0	0
1530	Huang	2	3	9	7	0	0	0	0	0.151260504201681	0	0	0
1531	Huang	2	3	9	7	0	0	0	0	0.0991735537190083	0	0	0
1532	Huang	1	1	8	9	0	0	0	0	0	0	0	0
1533	Huang	2	1	8	9	0.504132231404959	0	0	0	0	0	0	0
1534	Huang	1	1	8	9	0	0	0	0	0	0	0	0
1535	Huang	1	1	8	9	0	0	0	0	0	0	0	0
1536	Huang	1	1	8	9	0	0	0	0	0	0	0	0
1537	Huang	1	1	8	9	0	0	0	0	0	0	0	0
1538	Huang	1	1	8	9	0	0	0	0	0	0	0	0
1539	Huang	1	1	8	9	0	0	0	0	0	0	0	0
1540	Huang	1	1	9	9	0	0	0	0	0	0	0	0
1541	Huang	1	1	9	9	0	0	0	0	0	0	0	0.232558139534884
1542	Huang	1	1	9	9	0	0	0	0	0	0	0	0
1543	Huang	1	1	9	9	0	0	0	0	0	0	0	0
1544	Huang	2	1	9	9	0	0	0	0	0.0508474576271186	0	0	0
1545	Huang	1	1	9	9	0	0	0	0	0	0	0	0
1546	Huang	1	1	9	9	0	0	0	0	0	0	0	0
1547	Huang	1	1	9	9	0	0	0	0	0	0	0	0
1548	Huang	1	1	9	9	0	0	0	0	0	0	0	0
1549	Huang	1	3	9	7	0	0	0	0	0	0	0	0
1550	Huang	2	3	9	7	0	0	0	0	0	0	0	0
1551	Huang	1	3	9	7	0	0	0	0	0	0	0	0
1552	Huang	2	3	9	7	0	0	0	0	0	0	0	0
1553	Huang	1	3	9	7	0	0	0	0	0	0	0	0
1554	Huang	2	3	9	7	0	0	0	0	0	0	0	0
1555	Huang	1	3	9	7	0	0	0	0	0	0	0	0
1556	Huang	1	2	9	8	0	0	0	0	0	0	0	0
1557	Huang	1	2	9	8	0	0	0	0	0	0	0	0
1558	Huang	1	2	9	8	0	0	0	0	0	0	0	0
1559	Huang	2	2	9	8	0	0	0	0	0.101694915254237	0	0	0
1560	Huang	1	2	9	8	0	0	0	0	0	0	0	0
1561	Huang	1	2	9	8	0	0	0	0	0	0	0	0
1562	Huang	2	2	9	8	0	0	0	0	0	0	0	0
1563	Huang	1	2	9	8	0	0	0	0	0	0	0	0
1564	Huang	1	4	8	6	0	0	0	0	0	0	0	0
1565	Huang	2	4	8	6	0	0	0	0	0	0	0	0
1566	Huang	2	4	8	6	0.291666666666667	0	0	0	0	0	0	0
1567	Huang	1	4	8	6	0	0	0	0	0	0	0	0
1568	Huang	1	4	8	6	0	0	0	0	0	0	0	0
1569	Huang	2	4	8	6	0	0	0	0	0.0962962962962963	0	0	0
1570	Huang	2	4	8	6	0	0	0	0	0	0	0	0
1571	Huang	1	4	8	6	0	0	0	0	0	0	0	0
1572	Huang	2	2	9	8	0	0	0	0	0.0780141843971631	0	0	0
1573	Huang	1	2	9	8	0	0	0	0	0	0	0	0
1574	Huang	1	2	9	8	0	0	0	0	0	0	0	0
1575	Huang	2	2	9	8	0	0	0	0	0	0	0	0
1576	Huang	1	2	9	8	0	0	0	0	0	0	0	0
1577	Huang	1	2	9	8	0	0	0	0	0	0	0	0
1578	Huang	1	2	9	8	0	0	0	0	0	0	0	0
1579	Huang	1	5	9	5	0	0	0	0	0	0	0	0
1580	Huang	1	5	9	5	0	0	0	0	0	0	0	0
1581	Huang	2	5	9	5	0	0	0	0	0.0701754385964912	0.064327485380117	0	0
1582	Huang	1	5	9	5	0	0	0	0	0	0	0	0.197368421052632
1583	Huang	1	5	9	5	0	0	0	0	0	0	0	0
1584	Huang	2	5	9	5	0	0	0	0	0	0.0120481927710843	0	0
1585	Huang	2	5	9	5	0.193103448275862	0	0	0	0	0.0413793103448276	0	0
1586	Huang	2	5	9	5	0.282208588957055	0	0	0	0	0	0	0
1587	Huang	2	5	9	5	0	0	0	0	0	0.0175438596491228	0	0
1588	Huang	2	8	9	2	0	0	0	0	0	0.0437956204379562	0	0
1589	Huang	1	8	9	2	0	0	0	0	0	0.128440366972477	0	0
1590	Huang	2	8	9	2	0	0	0	0	0	0.0918367346938775	0	0
1591	Huang	2	8	9	2	0	0	0	0	0	0.0431654676258993	0	0
1592	Huang	2	8	9	2	0	0	0	0	0	0.0932203389830508	0	0
1593	Huang	2	8	9	2	0	0	0	0	0	0.189873417721519	0	0
1594	Huang	2	8	9	2	0	0	0	0	0	0.0714285714285714	0	0
1595	Huang	2	8	9	2	0	0	0	0	0.0510948905109489	0.0948905109489051	0	0
1596	Huang	2	8	9	2	0	0	0	0	0	0.0495049504950495	0	0
1597	Huang	1	0	9	10	0	0	0	0	0	0.428571428571429	0	0
1598	Huang	1	0	9	10	0	0	0	0	0	0	0	0
1599	Huang	1	0	9	10	0	0	0	0	0	0.485714285714286	0	0
1600	Huang	1	0	9	10	0	0	0	0	0	0	0	0
1601	Huang	1	0	9	10	0	0	0	0	0	0	0	0
1602	Huang	1	0	9	10	0	0	0	0	0	0	0	0
1603	Huang	1	0	9	10	0	0	0	0	0	0.5	0	0
1604	Huang	1	0	9	10	0	0	0	0	0	0.387096774193548	0	0
1605	Huang	1	0	9	10	0	0	0	0	0	0	0	0
1606	Huang	1	0	9	10	0	0	0	0	0	0	0	0
1607	Huang	1	0	9	10	0	0	0	0	0	0.0204081632653061	0	0
1608	Huang	1	0	9	10	0	0	0	0	0	0	0	0
1609	Huang	1	0	9	10	0	0	0	0	0	0.114754098360656	0	0
1610	Huang	1	0	9	10	0	0	0	0	0	0	0.0821917808219178	0
1611	Huang	1	0	9	10	0	0	0	0	0	0	0	0
1612	Huang	1	0	9	10	0	0	0	0	0	0	0	0
1613	Huang	1	0	9	10	0	0	0	0	0	0	0	0
1614	Huang	1	0	9	10	0	0	0	0	0	0	0	0
1615	Huang	1	0	9	10	0	0	0	0	0	0	0	0
1616	Huang	1	0	9	10	0	0	0	0	0	0.0652173913043478	0	0
1617	Huang	1	0	9	10	0	0	0	0	0	0	0	0
1618	Huang	1	0	9	10	0	0	0	0	0	0	0	0
1619	Huang	1	0	9	10	0	0	0	0	0	0	0	0
1620	Huang	1	0	9	10	0	0	0	0	0	0	0	0
1621	Huang	1	0	9	10	0	0	0	0	0	0	0	0
1622	Huang	1	0	9	10	0	0	0	0	0	0	0	0
1623	Huang	1	0	9	10	0	0	0	0	0	0	0	0
1624	Huang	1	0	9	10	0	0	0	0	0	0	0	0
1625	Huang	1	0	9	10	0	0	0	0	0	0	0	0
1626	Huang	1	0	9	10	0	0	0	0	0	0	0	0
1627	Huang	1	0	9	10	0	0	0	0	0	0	0	0
1628	Huang	1	0	9	10	0	0	0	0	0	0	0	0
1629	Huang	1	0	9	10	0	0	0	0	0	0	0	0
1630	Huang	1	0	9	10	0	0	0	0	0	0	0	0
1631	Huang	1	0	9	10	0	0	0	0	0	0	0	0
1632	Huang	1	0	9	10	0	0	0	0	0	0	0	0
1633	Huang	1	0	9	10	0	0	0	0	0	0	0	0
1634	Huang	1	0	9	10	0	0	0	0	0	0	0	0
1635	Huang	1	0	9	10	0	0	0	0	0	0	0	0
1636	Huang	1	0	9	10	0	0	0	0	0	0	0	0
1637	Huang	1	0	9	10	0	0	0	0	0	0.0943396226415094	0	0
1638	Huang	1	0	9	10	0	0	0	0	0	0	0	0.0180722891566265
1639	Huang	1	0	9	10	0	0	0	0	0	0	0	0
1640	Huang	1	0	9	10	0	0	0	0	0.0597014925373134	0	0	0
1641	Huang	1	0	9	10	0	0	0	0	0	0	0	0
1642	Huang	1	0	9	10	0	0	0	0	0	0	0	0
1643	Huang	1	0	9	10	0	0	0	0	0	0	0	0
1644	Huang	1	0	9	10	0	0	0	0	0	0	0	0
1645	Huang	1	0	9	10	0	0	0	0	0	0	0	0
1646	Huang	1	0	9	10	0	0	0	0	0	0	0	0
1647	Huang	1	0	9	10	0	0	0	0	0	0.0694444444444444	0	0
1648	Huang	1	0	9	10	0	0	0	0	0	0	0	0
1649	Huang	1	0	9	10	0	0	0	0	0	0	0	0
1650	Huang	1	0	9	10	0	0	0	0	0	0	0	0
1651	Huang	1	0	9	10	0	0	0	0	0	0	0	0
1652	Huang	1	0	9	10	0	0	0	0	0	0	0	0
1653	Huang	1	0	9	10	0	0	0	0	0	0	0	0
1654	Huang	1	0	9	10	0	0	0	0	0	0	0	0
1655	Andromeda	1	0	9	10	0	0	0	0	0	0	0	0
1656	Andromeda	1	0	9	10	0	0	0	0	0	0	0	0
1657	Andromeda	1	0	9	10	0	0	0	0	0	0	0	0
1658	Andromeda	1	0	9	10	0	0	0	0	0	0	0	0
1659	Andromeda	1	0	9	10	0	0	0	0	0	0	0	0
1660	Andromeda	1	0	9	10	0	0	0	0	0	0	0	0
1661	Andromeda	1	0	9	10	0	0	0	0	0	0	0	0
1662	Andromeda	1	0	9	10	0	0	0	0	0	0	0	0
1663	Andromeda	1	0	9	10	0	0	0	0	0	0	0	0
1664	Andromeda	1	0	9	10	0	0	0	0	0	0	0	0
1665	Andromeda	1	0	9	10	0	0	0	0	0	0	0	0
1666	Andromeda	1	0	9	10	0	0	0	0	0	0	0	0
1667	Andromeda	1	0	9	10	0	0	0	0	0	0	0	0
1668	Andromeda	1	0	9	10	0	0	0	0	0	0	0	0
1669	Andromeda	1	0	9	10	0	0	0	0	0	0	0	0
1670	Andromeda	1	0	9	10	0	0	0	0	0	0	0	0
1671	Andromeda	1	0	9	10	0	0	0	0	0	0	0	0
1672	Andromeda	1	0	9	10	0	0	0	0	0	0	0	0
1673	Andromeda	1	0	9	10	0	0	0	0	0	0	0	0
1674	Andromeda	1	1	9	9	0	0	0	0	0	0	0	0
1675	Andromeda	1	1	9	9	0	0	0	0	0	0	0	0
1676	Andromeda	1	1	9	9	0	0	0	0	0	0	0	0
1677	Andromeda	2	1	9	9	0	0	0	0	0	0	0	0
1678	Andromeda	1	1	9	9	0	0	0	0	0	0	0	0
1679	Andromeda	1	1	9	9	0	0	0	0	0	0	0	0
1680	Andromeda	1	2	9	8	0	0	0	0	0	0	0	0
1681	Andromeda	1	2	9	8	0	0	0	0	0	0	0	0
1682	Andromeda	1	2	9	8	0	0	0	0.135135135135135	0	0	0	0
1683	Andromeda	1	2	9	8	0	0	0	0	0	0	0	0
1684	Andromeda	1	2	9	8	0	0	0	0	0	0	0	0
1685	Andromeda	1	2	9	8	0	0	0	0	0	0	0	0
1686	Andromeda	2	2	9	8	0	0	0	0	0	0	0	0
1687	Andromeda	1	2	9	8	0	0	0	0	0	0	0	0
1688	Andromeda	1	2	9	8	0	0	0	0.178571428571429	0	0	0	0
1689	Andromeda	2	2	9	8	0	0	0	0	0	0	0	0
1690	Andromeda	1	6	8	4	0	0	0	0	0	0	0	0
1691	Andromeda	2	6	8	4	0	0	0	0.0930232558139535	0	0	0	0
1692	Andromeda	1	6	8	4	0	0	0	0	0	0	0	0
1693	Andromeda	2	6	8	4	0	0	0	0.111111111111111	0	0	0	0
1694	Andromeda	2	6	8	4	0	0	0	0.0540540540540541	0	0	0	0
1695	Andromeda	2	6	8	4	0	0	0	0	0	0	0	0
1696	Andromeda	2	6	8	4	0.377777777777778	0	0	0	0	0	0	0
1697	Andromeda	2	6	8	4	0	0	0	0	0	0.0476190476190476	0	0
1698	Andromeda	2	9	9	1	0	0	0	0	0	0	0	0
1699	Andromeda	2	9	9	1	0	0	0	0.0540540540540541	0	0	0	0
1700	Andromeda	2	9	9	1	0	0	0	0.075	0	0	0	0
1701	Andromeda	2	9	9	1	0	0	0	0.0512820512820513	0	0	0	0
1702	Andromeda	2	9	9	1	0	0	0	0	0	0	0	0
1703	Andromeda	2	9	9	1	0	0	0	0	0	0	0	0
1704	Andromeda	2	9	9	1	0	0	0	0	0	0	0	0
1705	Andromeda	2	9	9	1	0	0	0	0	0	0	0	0
1706	Andromeda	2	9	9	1	0	0	0	0	0	0	0	0
1707	Andromeda	1	9	9	1	0	0	0	0	0	0	0	0
1708	Andromeda	1	0	8	10	0	0	0	0	0	0	0	0
1709	Andromeda	1	0	8	10	0	0	0	0	0	0	0	0.0714285714285714
1710	Andromeda	1	0	8	10	0	0	0	0	0	0	0	0
1711	Andromeda	1	0	8	10	0	0	0	0	0	0	0	0
1712	Andromeda	1	0	8	10	0	0	0	0	0	0	0	0
1713	Andromeda	1	0	8	10	0	0	0	0	0	0	0	0
1714	Andromeda	1	0	8	10	0	0	0	0	0	0	0	0
1715	Andromeda	1	0	8	10	0	0	0	0	0	0	0	0
1716	Andromeda	1	0	8	10	0	0	0	0	0	0	0	0
1717	Andromeda	1	1	8	9	0	0	0	0	0	0	0	0
1718	Andromeda	1	1	8	9	0	0	0	0	0	0	0	0.0967741935483871
1719	Andromeda	1	1	8	9	0	0	0	0	0	0	0	0
1720	Andromeda	2	1	8	9	0	0	0	0	0	0	0	0
1721	Andromeda	1	1	8	9	0	0	0	0	0	0	0	0
1722	Andromeda	1	0	9	10	0	0	0	0	0	0	0	0
1723	Andromeda	1	0	9	10	0	0	0	0	0	0	0	0
1724	Andromeda	1	0	9	10	0	0	0	0	0	0	0	0
1725	Andromeda	1	0	9	10	0	0	0	0	0	0	0	0
1726	Andromeda	1	0	9	10	0	0	0	0	0	0	0	0
1727	Andromeda	1	0	9	10	0	0	0	0	0	0	0	0
1728	Andromeda	1	0	9	10	0	0	0	0	0	0	0	0
1729	Andromeda	1	0	9	10	0	0	0	0	0	0	0	0
1730	Andromeda	1	0	9	10	0	0	0	0	0	0	0	0
1731	Andromeda	1	0	9	10	0	0	0	0	0	0	0	0
1732	Andromeda	1	0	9	10	0	0	0	0	0	0	0	0
1733	Andromeda	1	0	9	10	0	0	0	0.171875	0	0	0	0
1734	Andromeda	1	0	9	10	0	0	0	0	0	0	0	0
1735	Andromeda	1	0	9	10	0	0	0	0	0	0	0	0
1736	Andromeda	1	0	9	10	0	0	0	0	0	0	0	0
1737	Andromeda	1	0	9	10	0	0	0	0	0	0	0	0
1738	Andromeda	1	0	9	10	0	0	0	0	0	0	0	0
1739	Andromeda	1	0	9	10	0	0	0	0	0	0	0	0
1740	Andromeda	1	0	9	10	0	0	0	0.16	0	0	0	0
1741	Andromeda	1	1	9	9	0	0	0	0	0	0	0	0
1742	Andromeda	1	1	9	9	0	0	0	0	0	0	0	0
1743	Andromeda	1	1	9	9	0	0	0	0	0	0	0	0
1744	Andromeda	1	1	9	9	0	0	0	0	0	0	0	0
1745	Andromeda	1	1	9	9	0	0	0	0	0	0	0	0
1746	Andromeda	2	1	9	9	0	0	0	0	0	0	0	0
1747	Andromeda	1	1	9	9	0	0	0	0	0	0	0	0
1748	Andromeda	1	1	9	9	0	0	0	0	0	0	0	0
1749	Andromeda	1	1	9	9	0	0	0	0	0	0	0	0
1750	Andromeda	1	1	9	9	0	0	0	0	0	0	0	0
1751	Andromeda	1	2	9	8	0	0	0	0	0	0	0	0
1752	Andromeda	1	2	9	8	0	0	0	0	0	0	0	0
1753	Andromeda	2	2	9	8	0	0	0	0	0	0	0	0
1754	Andromeda	1	2	9	8	0	0	0	0	0	0	0	0
1755	Andromeda	2	2	9	8	0	0	0	0	0	0	0	0
1756	Andromeda	1	2	9	8	0	0	0	0	0	0	0	0
1757	Andromeda	1	2	9	8	0	0	0	0	0	0	0	0
1758	Andromeda	1	2	9	8	0	0	0	0	0	0	0	0
1759	Andromeda	1	2	9	8	0	0	0	0	0	0	0	0
1760	Mercury	1	1	9	9	0	0	0	0	0	0	0	0
1761	Mercury	1	1	9	9	0	0	0	0	0	0	0	0
1762	Mercury	1	1	9	9	0	0	0	0	0	0	0	0
1763	Mercury	1	1	9	9	0	0	0	0	0	0	0	0
1764	Mercury	1	1	9	9	0	0	0	0	0	0	0	0
1765	Mercury	1	1	9	9	0	0	0	0	0	0	0	0
1766	Mercury	1	1	9	9	0	0	0	0	0	0	0	0
1767	Mercury	2	1	9	9	0	0	0	0	0	0	0	0
1768	Mercury	1	1	9	9	0	0	0	0	0	0	0	0
1769	Mercury	1	0	9	10	0	0	0	0	0	0	0	0
1770	Mercury	1	0	9	10	0	0	0	0	0	0	0	0
1771	Mercury	1	0	9	10	0	0	0	0	0	0	0	0
1772	Mercury	1	0	9	10	0	0	0	0	0	0	0	0
1773	Mercury	1	0	9	10	0	0	0	0	0	0	0	0
1774	Mercury	1	0	9	10	0	0	0	0	0	0	0	0
1775	Mercury	1	0	9	10	0	0	0	0	0	0	0	0
1776	Mercury	1	0	9	10	0	0	0	0	0	0	0	0
1777	Mercury	1	0	9	10	0	0	0	0	0	0	0	0
1778	Mercury	1	7	9	3	0	0	0	0	0	0	0	0
1779	Mercury	1	7	9	3	0	0	0	0	0	0	0	0
1780	Mercury	2	7	9	3	0	0	0	0	0	0	0	0
1781	Mercury	2	7	9	3	0	0	0	0	0	0	0	0
1782	Mercury	2	7	9	3	0	0	0	0	0	0	0	0
1783	Mercury	2	7	9	3	0	0	0	0	0	0	0	0
1784	Mercury	2	7	9	3	0	0	0	0	0	0	0	0
1785	Mercury	2	7	9	3	0	0	0	0	0	0	0	0
1786	Mercury	2	7	9	3	0	0	0	0	0	0	0	0
1787	Mercury	1	7	9	3	0	0	0	0	0	0	0	0
1788	Mercury	2	7	9	3	0	0	0	0	0	0	0	0
1789	Mercury	2	7	9	3	0	0	0	0	0	0	0	0
1790	Mercury	2	7	9	3	0	0	0	0	0	0	0	0
1791	Mercury	2	7	9	3	0.543478260869565	0	0	0	0	0	0	0
1792	Mercury	2	7	9	3	0	0	0	0	0	0	0	0
1793	Mercury	2	7	9	3	0	0	0	0	0	0	0	0
1794	Mercury	2	7	9	3	0	0	0	0	0	0	0	0
1795	Mercury	1	7	9	3	0	0	0	0	0	0	0	0
1796	Mercury	1	0	9	10	0	0	0	0	0	0	0	0
1797	Mercury	1	0	9	10	0	0	0	0	0	0	0	0
1798	Mercury	1	0	9	10	0	0	0	0	0	0	0	0
1799	Mercury	1	0	9	10	0	0	0	0	0	0	0	0
1800	Mercury	1	0	9	10	0	0	0	0	0	0	0	0
1801	Mercury	1	0	9	10	0	0	0	0	0	0	0	0
1802	Mercury	1	0	9	10	0	0	0	0	0	0	0	0
1803	Mercury	1	0	9	10	0	0	0	0	0	0	0	0
1804	Mercury	1	0	9	10	0	0	0	0	0	0	0	0
1805	Mercury	1	0	9	10	0	0	0	0	0	0	0	0
1806	Mercury	1	0	9	10	0	0	0	0	0	0	0	0
1807	Mercury	1	0	9	10	0	0	0	0	0	0	0	0
1808	Mercury	1	0	9	10	0	0	0	0	0	0	0	0
1809	Mercury	1	0	9	10	0	0	0	0	0	0	0	0
1810	Mercury	1	0	9	10	0	0	0	0	0	0	0	0
1811	Mercury	1	0	9	10	0	0	0	0	0	0	0	0
1812	Mercury	1	0	9	10	0	0	0	0	0	0	0	0
1813	Mercury	1	0	9	10	0	0	0	0	0	0	0	0
1814	Mercury	1	0	9	10	0	0	0	0	0	0	0	0
1815	Mercury	1	0	9	10	0	0	0	0	0	0	0	0
1816	Mercury	1	0	9	10	0	0	0	0	0	0	0	0
1817	Mercury	1	0	9	10	0	0	0	0	0	0	0	0
1818	Mercury	1	0	9	10	0	0	0	0	0	0	0	0
1819	Mercury	1	0	9	10	0	0	0	0	0	0	0	0
1820	Mercury	1	0	9	10	0	0	0	0	0	0	0	0
1821	Mercury	1	0	9	10	0	0	0	0	0	0	0	0
1822	Mercury	1	0	9	10	0	0	0	0	0	0	0	0
1823	Mercury	1	0	9	10	0	0	0	0	0	0	0	0
1824	Mercury	1	0	9	10	0	0	0	0	0	0	0	0
1825	Mercury	1	0	9	10	0	0	0	0	0	0	0	0
1826	Mercury	1	0	8	10	0	0	0	0	0	0	0	0
1827	Mercury	1	0	8	10	0	0	0	0	0	0	0	0
1828	Mercury	1	0	8	10	0	0	0	0	0	0	0	0
1829	Mercury	1	0	8	10	0	0	0	0	0	0	0	0
1830	Mercury	1	0	8	10	0	0	0	0	0	0	0	0
1831	Mercury	1	0	8	10	0	0	0	0	0	0	0	0
1832	Mercury	1	0	8	10	0	0	0	0	0	0	0	0
1833	Mercury	1	0	8	10	0	0	0	0	0	0	0	0
1834	Mercury	1	0	8	10	0	0	0	0	0	0	0	0
1835	Mercury	1	0	9	10	0	0	0	0	0	0	0	0
1836	Mercury	1	0	9	10	0	0	0	0	0	0	0	0
1837	Mercury	1	0	9	10	0	0	0	0	0	0	0	0
1838	Mercury	1	0	9	10	0	0	0	0	0	0	0	0
1839	Mercury	1	0	9	10	0	0	0	0	0	0	0	0
1840	Mercury	1	0	9	10	0	0	0	0	0	0	0	0
1841	Mercury	1	0	9	10	0	0	0	0	0	0	0	0
1842	Mercury	1	0	9	10	0	0	0	0	0	0	0	0
1843	Mercury	1	0	9	10	0	0	0	0	0	0	0	0
1844	Mercury	1	0	9	10	0	0	0	0	0	0	0	0
1845	Mars	1	0	9	10	0	0	0	0	0	0	0	0
1846	Mars	1	0	9	10	0	0	0	0	0	0	0	0
1847	Mars	1	0	9	10	0	0	0	0	0	0	0	0
1848	Mars	1	0	9	10	0	0	0	0	0	0	0	0
1849	Mars	1	0	9	10	0	0	0	0	0	0	0	0
1850	Mars	1	0	9	10	0	0	0	0	0	0	0	0
1851	Mars	1	0	9	10	0	0	0	0	0	0	0	0
1852	Mars	1	0	9	10	0	0	0	0	0	0	0	0
1853	Mars	1	0	9	10	0	0	0	0	0	0	0	0
1854	Mars	1	0	9	10	0	0	0	0	0	0	0	0
1855	Mars	1	0	9	10	0	0	0	0	0	0	0	0
1856	Mars	1	0	9	10	0	0	0	0	0	0	0	0
1857	Mars	1	0	9	10	0	0	0	0	0	0	0	0
1858	Mars	1	0	9	10	0	0	0	0	0	0	0	0
1859	Mars	1	0	9	10	0	0	0	0	0	0	0	0
1860	Mars	1	0	9	10	0	0	0	0	0	0	0	0
1861	Mars	1	0	9	10	0	0	0	0	0	0	0	0
1862	Mars	1	0	9	10	0	0	0	0	0	0	0	0
1863	Mars	1	0	9	10	0	0	0	0	0	0	0	0
1864	Mars	1	0	9	10	0	0	0	0	0	0	0	0
1865	Mars	1	0	9	10	0	0	0	0	0	0	0	0
1866	Mars	1	0	9	10	0	0	0	0	0	0	0	0
1867	Mars	1	0	9	10	0	0	0	0	0	0	0	0
1868	Mars	1	0	9	10	0	0	0	0	0	0	0	0
1869	Mars	1	0	9	10	0	0	0	0	0	0	0	0
1870	Mars	1	0	9	10	0	0	0	0	0	0	0	0
1871	Mars	1	0	9	10	0	0	0	0	0	0	0	0
1872	Mars	1	0	9	10	0	0	0	0	0	0	0	0
1873	Mars	1	0	9	10	0	0	0	0	0	0	0	0
1874	Mars	1	0	9	10	0	0	0	0	0	0	0	0
1875	Mars	1	0	9	10	0	0	0	0	0	0	0	0
1876	Mars	1	0	9	10	0	0	0	0	0	0	0	0
1877	Mars	1	0	9	10	0	0	0	0	0	0	0	0
1878	Mars	1	0	9	10	0	0	0	0	0	0	0	0
1879	Mars	1	0	9	10	0	0	0	0	0	0	0	0
1880	Mars	1	0	9	10	0	0	0	0	0	0	0	0
1881	Mars	1	0	9	10	0	0	0	0	0	0	0	0
1882	Mars	1	0	9	10	0	0	0	0	0	0	0	0
1883	Mars	1	0	9	10	0	0	0	0	0	0	0	0
1884	Mars	1	0	9	10	0	0	0	0	0	0	0	0
1885	Mars	1	0	9	10	0	0	0	0	0	0	0	0
1886	Mars	1	0	9	10	0	0	0	0	0	0	0	0
1887	Mars	1	0	9	10	0	0	0	0	0	0	0	0
1888	Mars	1	0	9	10	0	0	0	0	0	0	0	0
1889	Mars	1	0	9	10	0	0	0	0	0	0	0	0
1890	Mars	1	0	9	10	0	0	0	0	0	0	0	0
1891	Mars	1	0	9	10	0	0	0	0	0	0	0	0
1892	Mars	1	2	4	8	0	0	0	0	0	0	0	0
1893	Mars	1	2	4	8	0	0	0	0	0	0	0	0
1894	Mars	1	2	4	8	0	0	0	0	0	0	0	0
1895	Mars	2	2	4	8	0	0	0	0	0	0	0	0
1896	Mars	2	2	4	8	0	0	0	0	0	0	0	0
1897	Mars	1	4	8	6	0	0	0	0	0	0	0	0
1898	Mars	2	4	8	6	0	0	0	0	0	0	0	0
1899	Mars	2	4	8	6	0	0	0	0	0	0	0	0
1900	Mars	2	4	8	6	0	0	0	0	0	0	0	0
1901	Mars	2	4	8	6	0	0	0	0	0	0	0	0
1902	Mars	1	4	8	6	0	0	0	0	0	0	0	0
1903	Mars	2	9	9	1	0	0	0	0	0	0	0	0
1904	Mars	1	9	9	1	0	0	0	0	0	0	0	0
1905	Mars	2	9	9	1	0	0	0	0	0	0	0	0
1906	Mars	2	9	9	1	0	0	0	0	0	0	0	0
1907	Mars	2	9	9	1	0.385714285714286	0	0	0	0	0	0	0
1908	Mars	2	9	9	1	0.575757575757576	0	0	0	0	0	0	0
1909	Mars	2	9	9	1	0.462686567164179	0	0	0	0	0	0	0
1910	Mars	2	9	9	1	0.314285714285714	0	0	0	0	0	0	0
1911	Mars	2	9	9	1	0	0	0	0	0	0	0	0
1912	Mars	2	9	9	1	0.75	0	0	0	0	0	0	0
1913	Mars	1	8	9	2	0	0	0	0	0	0	0	0
1914	Mars	2	8	9	2	0	0	0	0	0	0	0	0
1915	Mars	2	8	9	2	0.352112676056338	0	0	0	0	0	0	0
1916	Mars	2	8	9	2	0.289855072463768	0	0	0	0	0	0	0
1917	Mars	2	8	9	2	0.537313432835821	0	0	0	0	0	0	0
1918	Mars	2	8	9	2	0.304347826086957	0	0	0	0	0	0	0
1919	Mars	2	8	9	2	0	0	0	0	0	0	0	0
1920	Mars	2	8	9	2	0	0	0	0	0	0	0	0
1921	Mars	2	8	9	2	0.338235294117647	0	0	0	0	0	0	0
1922	Mars	1	8	9	2	0	0	0	0	0	0	0	0
1923	Mars	2	8	9	2	0.322916666666667	0	0	0	0	0	0	0
1924	Mars	2	8	9	2	0.6	0	0	0	0	0	0	0
1925	Mars	2	8	9	2	0.422222222222222	0	0	0	0	0	0	0
1926	Mars	2	8	9	2	0.627659574468085	0	0	0	0	0	0	0
1927	Mars	2	8	9	2	0.483870967741935	0	0	0	0	0	0	0
1928	Mars	2	8	9	2	0	0	0	0	0	0	0	0
1929	Mars	1	8	9	2	0	0	0	0	0	0	0	0
1930	Mars	2	8	9	2	0.355555555555556	0	0	0	0	0	0	0
1931	Mars	2	8	9	2	0.590909090909091	0	0	0	0	0	0	0
1932	Mars	2	6	9	4	0	0	0	0	0	0	0	0
1933	Mars	1	6	9	4	0	0	0	0	0	0	0	0
1934	Mars	1	6	9	4	0	0	0	0	0	0	0	0
1935	Mars	2	6	9	4	0.565217391304348	0	0	0	0	0	0	0
1936	Mars	2	6	9	4	0.384615384615385	0	0	0	0	0	0	0
1937	Mars	2	6	9	4	0.733333333333333	0	0	0	0	0	0	0
1938	Mars	2	6	9	4	0.591397849462366	0	0	0	0	0	0	0
1939	Mars	2	6	9	4	0.494845360824742	0	0	0	0	0	0	0
1940	Mars	1	1	9	9	0	0	0	0	0	0	0	0
1941	Mars	1	1	9	9	0	0	0	0	0	0	0	0
1942	Mars	2	1	9	9	0.181034482758621	0	0	0	0	0	0	0
1943	Mars	1	1	9	9	0	0	0	0	0	0	0	0
1944	Mars	1	1	9	9	0	0	0	0	0	0	0	0
1945	Mars	1	1	9	9	0	0	0	0	0	0	0	0
1946	Mars	1	1	9	9	0	0	0	0	0	0	0	0
1947	Mars	1	1	9	9	0	0	0	0	0	0	0	0
1948	Mars	1	1	9	9	0	0	0	0	0	0	0	0
1949	Mars	1	1	9	9	0	0	0	0	0	0	0	0
1950	Mars	1	0	9	10	0	0	0	0	0	0	0	0
1951	Mars	1	0	9	10	0	0	0	0	0	0	0	0
1952	Mars	1	0	9	10	0	0	0	0	0	0	0	0
1953	Mars	1	0	9	10	0	0	0	0	0	0	0	0
1954	Mars	1	0	9	10	0	0	0	0	0	0	0	0
1955	Mars	1	0	9	10	0	0	0	0	0	0	0	0
1956	Mars	1	0	9	10	0	0	0	0	0	0	0	0
1957	Mars	1	0	9	10	0	0	0	0	0	0	0	0
1958	Mars	1	0	9	10	0	0	0	0	0	0	0	0
1959	Mars	1	0	9	10	0	0	0	0	0	0	0	0
1960	Mars	1	0	9	10	0	0	0	0	0	0	0	0
1961	Mars	1	0	9	10	0	0	0	0	0	0	0	0
1962	Mars	1	0	9	10	0	0	0	0	0	0	0	0
1963	Mars	1	0	9	10	0	0	0	0	0	0	0	0
1964	Mars	1	0	9	10	0	0	0	0	0	0	0	0
1965	Mars	1	0	9	10	0	0	0	0	0	0	0	0
1966	Mars	1	0	9	10	0	0	0	0	0	0	0	0
1967	Mars	1	0	9	10	0	0	0	0	0	0	0	0
1968	Mars	1	0	9	10	0	0	0	0	0	0	0	0
1969	Mars	1	0	9	10	0	0	0	0	0	0	0	0
1970	Mars	1	0	9	10	0	0	0	0	0	0	0	0
1971	Mars	1	0	9	10	0	0	0	0	0	0	0	0
1972	Mars	1	0	9	10	0	0	0	0	0	0	0	0
1973	Mars	1	0	9	10	0	0	0	0	0	0	0	0
1974	Mars	1	0	9	10	0	0	0	0	0	0	0	0
1975	Mars	1	0	9	10	0	0	0	0	0	0	0	0
1976	Mars	1	0	9	10	0	0	0	0	0	0	0	0
1977	Mars	1	0	9	10	0	0	0	0	0	0	0	0
1978	Mars	1	0	9	10	0	0	0	0	0	0	0	0
1979	Mars	1	0	9	10	0	0	0	0	0	0	0	0
1980	Mars	1	0	9	10	0	0	0	0	0	0	0	0
1981	Mars	1	0	9	10	0	0	0	0	0	0	0	0
1982	Mars	1	0	9	10	0	0	0	0	0	0	0	0
1983	Mars	1	0	9	10	0	0	0	0	0	0	0	0
1984	Mars	1	0	9	10	0	0	0	0	0	0	0	0
1985	Mars	1	0	9	10	0	0	0	0	0	0	0	0
1986	Mars	1	0	9	10	0	0	0	0	0	0	0	0
1987	Mars	1	0	9	10	0	0	0	0	0	0	0	0
1988	Mars	1	0	9	10	0	0	0	0	0	0	0	0
1989	Mars	1	0	9	10	0	0	0	0	0	0	0	0
1990	Mars	1	0	9	10	0	0	0	0	0	0	0	0
1991	Mars	1	0	9	10	0	0	0	0	0	0	0	0
1992	Mars	1	0	9	10	0	0	0	0	0	0	0	0
1993	Mars	1	0	9	10	0	0	0	0	0	0	0	0
1994	Mars	1	0	9	10	0	0	0	0	0	0	0	0
1995	Mars	1	0	9	10	0	0	0	0	0	0	0	0
1996	Mars	1	0	9	10	0	0	0	0	0	0	0	0
1997	Mars	1	0	9	10	0	0	0	0	0	0	0	0
1998	Mars	1	0	9	10	0	0	0	0	0	0	0	0
1999	Mars	1	0	9	10	0	0	0	0	0	0	0	0
[truncated: 1,786 more rows]
