# Supplementary material for: Intra- and interspecific variation in self-control capacities of parrots in a delay of gratification task
Source: Anim Cogn. 2021 Oct 21;25(2):473–91. doi: 10.1007/s10071-021-01565-6 (PMC8940755; doi:10.1007/s10071-021-01565-6)
Supplement: Supplementary file 4 — Supplementary file4 (CSV 266 kb) [file 10071_2021_1565_MOESM4_ESM.csv]

	name	species	sex	time	session	trial_num	success_sess	failure	resid	distract.corr.2
1	Hagrid	A ambiguus	M	5	1	1	5	5	-51.116465863452	0
2	Hagrid	A ambiguus	M	5	1	2	5	5	-51.116465863452	0
3	Hagrid	A ambiguus	M	5	1	3	5	5	-51.116465863452	0.116279069767442
4	Hagrid	A ambiguus	M	5	1	4	5	5	-51.116465863452	0.217391304347826
5	Hagrid	A ambiguus	M	5	1	5	5	5	-51.116465863452	0.153846153846154
6	Hagrid	A ambiguus	M	5	1	6	5	5	-51.116465863452	0.205882352941176
7	Hagrid	A ambiguus	M	5	1	7	5	5	-51.116465863452	0.2
8	Hagrid	A ambiguus	M	5	1	8	5	5	-51.116465863452	0
9	Hagrid	A ambiguus	M	5	1	9	5	5	-51.116465863452	0.121212121212121
10	Hagrid	A ambiguus	M	5	1	10	5	5	-51.116465863452	0
11	Hagrid	A ambiguus	M	5	2	1	9	1	-35.6867469879501	0
12	Hagrid	A ambiguus	M	5	2	2	9	1	-35.6867469879501	0
13	Hagrid	A ambiguus	M	5	2	3	9	1	-35.6867469879501	0.346153846153846
14	Hagrid	A ambiguus	M	5	2	4	9	1	-35.6867469879501	0.32
15	Hagrid	A ambiguus	M	5	2	5	9	1	-35.6867469879501	0.307692307692308
16	Hagrid	A ambiguus	M	5	2	6	9	1	-35.6867469879501	0.259259259259259
17	Hagrid	A ambiguus	M	5	2	7	9	1	-35.6867469879501	0.307692307692308
18	Hagrid	A ambiguus	M	5	2	8	9	1	-35.6867469879501	0.481481481481481
19	Hagrid	A ambiguus	M	5	2	9	9	1	-35.6867469879501	0.321428571428571
20	Hagrid	A ambiguus	M	5	2	10	9	1	-35.6867469879501	0.461538461538462
21	Hagrid	A ambiguus	M	5	3	1	8	2	23.7429718875517	0.416666666666667
22	Hagrid	A ambiguus	M	5	3	2	8	2	23.7429718875517	0.304347826086957
23	Hagrid	A ambiguus	M	5	3	3	8	2	23.7429718875517	0.222222222222222
24	Hagrid	A ambiguus	M	5	3	4	8	2	23.7429718875517	0.354838709677419
25	Hagrid	A ambiguus	M	5	3	5	8	2	23.7429718875517	0.428571428571429
26	Hagrid	A ambiguus	M	5	3	6	8	2	23.7429718875517	0.344827586206897
27	Hagrid	A ambiguus	M	5	3	7	8	2	23.7429718875517	0.347826086956522
28	Hagrid	A ambiguus	M	5	3	8	8	2	23.7429718875517	0.296296296296296
29	Hagrid	A ambiguus	M	10	1	1	5	5	46.883534136548	0.461538461538462
30	Hagrid	A ambiguus	M	10	1	2	5	5	46.883534136548	0.232142857142857
31	Hagrid	A ambiguus	M	10	1	3	5	5	46.883534136548	0.26
32	Hagrid	A ambiguus	M	10	1	4	5	5	46.883534136548	0.419354838709677
33	Hagrid	A ambiguus	M	10	1	5	5	5	46.883534136548	0.148936170212766
34	Hagrid	A ambiguus	M	10	1	6	5	5	46.883534136548	0.142857142857143
35	Hagrid	A ambiguus	M	10	1	7	5	5	46.883534136548	0
36	Hagrid	A ambiguus	M	10	1	8	5	5	46.883534136548	0.333333333333333
37	Hagrid	A ambiguus	M	10	1	9	5	5	46.883534136548	0.208333333333333
38	Hagrid	A ambiguus	M	10	1	10	5	5	46.883534136548	0
39	Hagrid	A ambiguus	M	10	2	1	8	2	-1.68674698795007	0.12962962962963
40	Hagrid	A ambiguus	M	10	2	2	8	2	-1.68674698795007	0.0491803278688525
41	Hagrid	A ambiguus	M	10	2	3	8	2	-1.68674698795007	0.137254901960784
42	Hagrid	A ambiguus	M	10	2	4	8	2	-1.68674698795007	0.120689655172414
43	Hagrid	A ambiguus	M	10	2	5	8	2	-1.68674698795007	0.160714285714286
44	Hagrid	A ambiguus	M	10	2	6	8	2	-1.68674698795007	0.188679245283019
45	Hagrid	A ambiguus	M	10	2	7	8	2	-1.68674698795007	0.135135135135135
46	Hagrid	A ambiguus	M	10	2	8	8	2	-1.68674698795007	0.173913043478261
47	Hagrid	A ambiguus	M	15	2	1	2	8	14.3132530120499	0.0617283950617284
48	Hagrid	A ambiguus	M	15	2	2	2	8	14.3132530120499	0.185185185185185
49	Hagrid	A ambiguus	M	15	2	3	2	8	14.3132530120499	0.287671232876712
50	Hagrid	A ambiguus	M	15	2	4	2	8	14.3132530120499	0
51	Hagrid	A ambiguus	M	15	2	5	2	8	14.3132530120499	0
52	Hagrid	A ambiguus	M	15	2	6	2	8	14.3132530120499	0
53	Hagrid	A ambiguus	M	15	2	7	2	8	14.3132530120499	0
54	Hagrid	A ambiguus	M	15	2	8	2	8	14.3132530120499	0
55	Hagrid	A ambiguus	M	15	2	9	2	8	14.3132530120499	0
56	Hagrid	A ambiguus	M	15	2	10	2	8	14.3132530120499	0
57	Hagrid	A ambiguus	M	15	3	1	0	10	13.7429718875517	0
58	Hagrid	A ambiguus	M	15	3	2	0	10	13.7429718875517	0
59	Hagrid	A ambiguus	M	15	3	3	0	10	13.7429718875517	0
60	Hagrid	A ambiguus	M	15	3	4	0	10	13.7429718875517	0
61	Hagrid	A ambiguus	M	15	3	5	0	10	13.7429718875517	0
62	Hagrid	A ambiguus	M	15	3	6	0	10	13.7429718875517	0
63	Hagrid	A ambiguus	M	15	3	7	0	10	13.7429718875517	0
64	Hagrid	A ambiguus	M	15	3	8	0	10	13.7429718875517	0
65	Hagrid	A ambiguus	M	15	3	9	0	10	13.7429718875517	0
66	Hagrid	A ambiguus	M	15	3	10	0	10	13.7429718875517	0
67	Hagrid	A ambiguus	M	15	4	1	0	10	1.17269076305365	0
68	Hagrid	A ambiguus	M	15	4	2	0	10	1.17269076305365	0
69	Hagrid	A ambiguus	M	15	4	3	0	10	1.17269076305365	0.178571428571429
70	Hagrid	A ambiguus	M	15	4	4	0	10	1.17269076305365	0
71	Hagrid	A ambiguus	M	15	4	5	0	10	1.17269076305365	0
72	Hagrid	A ambiguus	M	15	4	6	0	10	1.17269076305365	0
73	Hagrid	A ambiguus	M	15	4	7	0	10	1.17269076305365	0
74	Hagrid	A ambiguus	M	15	4	8	0	10	1.17269076305365	0
75	Hagrid	A ambiguus	M	15	4	9	0	10	1.17269076305365	0
76	Hagrid	A ambiguus	M	15	4	10	0	10	1.17269076305365	0
77	Hagrid	A ambiguus	M	15	5	1	0	10	-1.39759036144437	0
78	Hagrid	A ambiguus	M	15	5	2	0	10	-1.39759036144437	0
79	Hagrid	A ambiguus	M	15	5	3	0	10	-1.39759036144437	0
80	Hagrid	A ambiguus	M	15	5	4	0	10	-1.39759036144437	0
81	Hagrid	A ambiguus	M	15	5	5	0	10	-1.39759036144437	0
82	Hagrid	A ambiguus	M	15	5	6	0	10	-1.39759036144437	0
83	Hagrid	A ambiguus	M	15	5	7	0	10	-1.39759036144437	0
84	Hagrid	A ambiguus	M	15	5	8	0	10	-1.39759036144437	0
85	Hagrid	A ambiguus	M	15	5	9	0	10	-1.39759036144437	0
86	Hagrid	A ambiguus	M	15	5	10	0	10	-1.39759036144437	0
87	Hagrid	A ambiguus	M	15	6	1	0	10	-9.9678714859424	0
88	Hagrid	A ambiguus	M	15	6	2	0	10	-9.9678714859424	0
89	Hagrid	A ambiguus	M	15	6	3	0	10	-9.9678714859424	0
90	Hagrid	A ambiguus	M	15	6	4	0	10	-9.9678714859424	0
91	Hagrid	A ambiguus	M	15	6	5	0	10	-9.9678714859424	0
92	Hagrid	A ambiguus	M	15	6	6	0	10	-9.9678714859424	0
93	Hagrid	A ambiguus	M	15	6	7	0	10	-9.9678714859424	0
94	Hagrid	A ambiguus	M	15	6	8	0	10	-9.9678714859424	0
95	Hagrid	A ambiguus	M	15	6	9	0	10	-9.9678714859424	0
96	Hagrid	A ambiguus	M	15	6	10	0	10	-9.9678714859424	0
97	Acorn	A ambiguus	F	10	1	3	3	7	18.9014778325109	0.230769230769231
98	Acorn	A ambiguus	F	10	1	6	3	7	18.9014778325109	0.149253731343284
99	Acorn	A ambiguus	F	10	1	7	3	7	18.9014778325109	0.2
100	Acorn	A ambiguus	F	10	1	8	3	7	18.9014778325109	0.46969696969697
101	Acorn	A ambiguus	F	10	2	1	2	8	81.4655172413779	0.0845070422535211
102	Acorn	A ambiguus	F	10	2	2	2	8	81.4655172413779	0.28
103	Acorn	A ambiguus	F	10	2	5	2	8	81.4655172413779	0.307692307692308
104	Acorn	A ambiguus	F	10	2	6	2	8	81.4655172413779	0.571428571428571
105	Acorn	A ambiguus	F	10	2	7	2	8	81.4655172413779	0.0735294117647059
106	Acorn	A ambiguus	F	10	3	1	5	5	92.029556650245	0
107	Acorn	A ambiguus	F	10	3	5	5	5	92.029556650245	0
108	Acorn	A ambiguus	F	10	3	7	5	5	92.029556650245	0
109	Acorn	A ambiguus	F	10	3	8	5	5	92.029556650245	0.126984126984127
110	Acorn	A ambiguus	F	10	3	9	5	5	92.029556650245	0
111	Acorn	A ambiguus	F	15	1	2	5	5	-27.0985221674891	0.195652173913043
112	Acorn	A ambiguus	F	15	1	3	5	5	-27.0985221674891	0.454545454545455
113	Acorn	A ambiguus	F	15	1	5	5	5	-27.0985221674891	0.0851063829787234
114	Acorn	A ambiguus	F	15	1	6	5	5	-27.0985221674891	0.0957446808510638
115	Acorn	A ambiguus	F	15	1	8	5	5	-27.0985221674891	0.21875
116	Acorn	A ambiguus	F	15	1	9	5	5	-27.0985221674891	0.145833333333333
117	Acorn	A ambiguus	F	15	2	1	10	0	105.465517241378	0
118	Acorn	A ambiguus	F	15	2	2	10	0	105.465517241378	0.0824742268041237
119	Acorn	A ambiguus	F	15	2	3	10	0	105.465517241378	0
120	Acorn	A ambiguus	F	15	2	4	10	0	105.465517241378	0
121	Acorn	A ambiguus	F	15	2	5	10	0	105.465517241378	0
122	Acorn	A ambiguus	F	15	2	6	10	0	105.465517241378	0.0967741935483871
123	Acorn	A ambiguus	F	15	2	7	10	0	105.465517241378	0.0618556701030928
124	Acorn	A ambiguus	F	15	2	8	10	0	105.465517241378	0.0625
125	Acorn	A ambiguus	F	15	2	9	10	0	105.465517241378	0.0652173913043478
126	Acorn	A ambiguus	F	15	2	10	10	0	105.465517241378	0.0666666666666667
127	Acorn	A ambiguus	F	20	1	1	2	8	-42.0985221674891	0.0530973451327434
128	Acorn	A ambiguus	F	20	1	2	2	8	-42.0985221674891	0
129	Acorn	A ambiguus	F	20	1	3	2	8	-42.0985221674891	0.104347826086957
130	Acorn	A ambiguus	F	20	1	4	2	8	-42.0985221674891	0
131	Acorn	A ambiguus	F	20	1	5	2	8	-42.0985221674891	0
132	Acorn	A ambiguus	F	20	1	6	2	8	-42.0985221674891	0
133	Acorn	A ambiguus	F	20	1	7	2	8	-42.0985221674891	0
134	Acorn	A ambiguus	F	20	1	8	2	8	-42.0985221674891	0
135	Acorn	A ambiguus	F	20	1	9	2	8	-42.0985221674891	0
136	Acorn	A ambiguus	F	20	1	10	2	8	-42.0985221674891	0
137	Acorn	A ambiguus	F	20	2	1	0	10	5.46551724137794	0
138	Acorn	A ambiguus	F	20	2	2	0	10	5.46551724137794	0
139	Acorn	A ambiguus	F	20	2	3	0	10	5.46551724137794	0
140	Acorn	A ambiguus	F	20	2	4	0	10	5.46551724137794	0
141	Acorn	A ambiguus	F	20	2	5	0	10	5.46551724137794	0
142	Acorn	A ambiguus	F	20	2	6	0	10	5.46551724137794	0
143	Acorn	A ambiguus	F	20	2	7	0	10	5.46551724137794	0
144	Acorn	A ambiguus	F	20	2	8	0	10	5.46551724137794	0
145	Acorn	A ambiguus	F	20	2	9	0	10	5.46551724137794	0
146	Acorn	A ambiguus	F	20	2	10	0	10	5.46551724137794	0
147	Acorn	A ambiguus	F	20	3	1	0	10	119.029556650245	0
148	Acorn	A ambiguus	F	20	3	2	0	10	119.029556650245	0
149	Acorn	A ambiguus	F	20	3	3	0	10	119.029556650245	0
150	Acorn	A ambiguus	F	20	3	4	0	10	119.029556650245	0
151	Acorn	A ambiguus	F	20	3	5	0	10	119.029556650245	0
152	Acorn	A ambiguus	F	20	3	6	0	10	119.029556650245	0
153	Acorn	A ambiguus	F	20	3	7	0	10	119.029556650245	0
154	Acorn	A ambiguus	F	20	3	8	0	10	119.029556650245	0
155	Acorn	A ambiguus	F	20	3	9	0	10	119.029556650245	0
156	Acorn	A ambiguus	F	20	3	10	0	10	119.029556650245	0
157	Acorn	A ambiguus	F	20	4	1	0	10	-1022.40640394089	0
158	Acorn	A ambiguus	F	20	4	2	0	10	-1022.40640394089	0
159	Acorn	A ambiguus	F	20	4	3	0	10	-1022.40640394089	0
160	Acorn	A ambiguus	F	20	4	4	0	10	-1022.40640394089	0
161	Acorn	A ambiguus	F	20	4	5	0	10	-1022.40640394089	0
162	Acorn	A ambiguus	F	20	4	6	0	10	-1022.40640394089	0
163	Acorn	A ambiguus	F	20	4	7	0	10	-1022.40640394089	0
164	Acorn	A ambiguus	F	20	4	8	0	10	-1022.40640394089	0
165	Acorn	A ambiguus	F	20	4	9	0	10	-1022.40640394089	0
166	Acorn	A ambiguus	F	20	4	10	0	10	-1022.40640394089	0
167	Acorn	A ambiguus	F	20	5	1	0	10	229.157635467979	0
168	Acorn	A ambiguus	F	20	5	2	0	10	229.157635467979	0
169	Acorn	A ambiguus	F	20	5	3	0	10	229.157635467979	0
170	Acorn	A ambiguus	F	20	5	4	0	10	229.157635467979	0
171	Acorn	A ambiguus	F	20	5	5	0	10	229.157635467979	0
172	Acorn	A ambiguus	F	20	5	6	0	10	229.157635467979	0
173	Acorn	A ambiguus	F	20	5	7	0	10	229.157635467979	0
174	Acorn	A ambiguus	F	20	5	8	0	10	229.157635467979	0
175	Acorn	A ambiguus	F	20	5	9	0	10	229.157635467979	0
176	Acorn	A ambiguus	F	20	5	10	0	10	229.157635467979	0
177	Acorn	A ambiguus	F	20	6	1	0	10	288.721674876846	0
178	Acorn	A ambiguus	F	20	6	2	0	10	288.721674876846	0
179	Acorn	A ambiguus	F	20	6	3	0	10	288.721674876846	0
180	Acorn	A ambiguus	F	20	6	4	0	10	288.721674876846	0
181	Acorn	A ambiguus	F	20	6	5	0	10	288.721674876846	0
182	Acorn	A ambiguus	F	20	6	6	0	10	288.721674876846	0
183	Acorn	A ambiguus	F	20	6	7	0	10	288.721674876846	0
184	Acorn	A ambiguus	F	20	6	8	0	10	288.721674876846	0
185	Acorn	A ambiguus	F	20	6	9	0	10	288.721674876846	0
186	Acorn	A ambiguus	F	20	6	10	0	10	288.721674876846	0
187	Enya	A ambiguus	F	5	3	1	3	7	3.0393258426966	0
188	Enya	A ambiguus	F	5	3	2	3	7	3.0393258426966	0
189	Enya	A ambiguus	F	5	3	6	3	7	3.0393258426966	0
190	Enya	A ambiguus	F	5	3	7	3	7	3.0393258426966	0
191	Enya	A ambiguus	F	10	1	2	4	6	23.5674157303372	0
192	Enya	A ambiguus	F	10	1	3	4	6	23.5674157303372	0.225352112676056
193	Enya	A ambiguus	F	10	1	4	4	6	23.5674157303372	0.338028169014085
194	Enya	A ambiguus	F	10	1	6	4	6	23.5674157303372	0
195	Enya	A ambiguus	F	10	4	1	4	6	-10.7247191011236	0
196	Enya	A ambiguus	F	10	4	2	4	6	-10.7247191011236	0.197183098591549
197	Enya	A ambiguus	F	10	4	8	4	6	-10.7247191011236	0.471428571428571
198	Enya	A ambiguus	F	10	4	10	4	6	-10.7247191011236	0.382352941176471
199	Enya	A ambiguus	F	15	1	1	0	10	4.56741573033719	0
200	Enya	A ambiguus	F	15	1	2	0	10	4.56741573033719	0.538461538461538
201	Enya	A ambiguus	F	15	1	3	0	10	4.56741573033719	0
202	Enya	A ambiguus	F	15	1	4	0	10	4.56741573033719	0.172413793103448
203	Enya	A ambiguus	F	15	1	5	0	10	4.56741573033719	0
204	Enya	A ambiguus	F	15	1	6	0	10	4.56741573033719	0
205	Enya	A ambiguus	F	15	1	7	0	10	4.56741573033719	0
206	Enya	A ambiguus	F	15	1	8	0	10	4.56741573033719	0
207	Enya	A ambiguus	F	15	1	9	0	10	4.56741573033719	0
208	Enya	A ambiguus	F	15	1	10	0	10	4.56741573033719	0
209	Enya	A ambiguus	F	15	2	1	1	9	5.80337078651701	0
210	Enya	A ambiguus	F	15	2	2	1	9	5.80337078651701	0
211	Enya	A ambiguus	F	15	2	5	1	9	5.80337078651701	0.769230769230769
212	Enya	A ambiguus	F	15	2	6	1	9	5.80337078651701	0
213	Enya	A ambiguus	F	15	2	7	1	9	5.80337078651701	0
214	Enya	A ambiguus	F	15	2	8	1	9	5.80337078651701	0
215	Enya	A ambiguus	F	15	2	10	1	9	5.80337078651701	0
216	Enya	A ambiguus	F	20	1	1	1	9	12.5674157303372	0.653846153846154
217	Enya	A ambiguus	F	20	1	2	1	9	12.5674157303372	0.699115044247788
218	Enya	A ambiguus	F	20	1	3	1	9	12.5674157303372	0
219	Enya	A ambiguus	F	20	1	4	1	9	12.5674157303372	0
220	Enya	A ambiguus	F	20	1	5	1	9	12.5674157303372	0
221	Enya	A ambiguus	F	20	1	6	1	9	12.5674157303372	0
222	Enya	A ambiguus	F	20	1	7	1	9	12.5674157303372	0
223	Enya	A ambiguus	F	20	1	8	1	9	12.5674157303372	0
224	Enya	A ambiguus	F	20	1	9	1	9	12.5674157303372	0
225	Enya	A ambiguus	F	20	1	10	1	9	12.5674157303372	0
226	Enya	A ambiguus	F	20	2	1	0	10	-39.196629213483	0
227	Enya	A ambiguus	F	20	2	2	0	10	-39.196629213483	0
228	Enya	A ambiguus	F	20	2	3	0	10	-39.196629213483	0
229	Enya	A ambiguus	F	20	2	4	0	10	-39.196629213483	0
230	Enya	A ambiguus	F	20	2	5	0	10	-39.196629213483	0
231	Enya	A ambiguus	F	20	2	6	0	10	-39.196629213483	0
232	Enya	A ambiguus	F	20	2	7	0	10	-39.196629213483	0
233	Enya	A ambiguus	F	20	2	8	0	10	-39.196629213483	0
234	Enya	A ambiguus	F	20	2	9	0	10	-39.196629213483	0
235	Enya	A ambiguus	F	20	2	10	0	10	-39.196629213483	0
236	Enya	A ambiguus	F	20	3	1	4	6	-70.9606741573034	0
237	Enya	A ambiguus	F	20	3	2	4	6	-70.9606741573034	0.31304347826087
238	Enya	A ambiguus	F	20	3	3	4	6	-70.9606741573034	0.258928571428571
239	Enya	A ambiguus	F	20	3	4	4	6	-70.9606741573034	0
240	Enya	A ambiguus	F	20	3	5	4	6	-70.9606741573034	0.415254237288136
241	Enya	A ambiguus	F	20	3	6	4	6	-70.9606741573034	0
242	Enya	A ambiguus	F	20	3	7	4	6	-70.9606741573034	0
243	Enya	A ambiguus	F	20	3	8	4	6	-70.9606741573034	0
244	Enya	A ambiguus	F	20	3	9	4	6	-70.9606741573034	0
245	Enya	A ambiguus	F	20	3	10	4	6	-70.9606741573034	0
246	Enya	A ambiguus	F	20	4	1	0	10	72.2752808988764	0
247	Enya	A ambiguus	F	20	4	2	0	10	72.2752808988764	0
248	Enya	A ambiguus	F	20	4	3	0	10	72.2752808988764	0
249	Enya	A ambiguus	F	20	4	4	0	10	72.2752808988764	0
250	Enya	A ambiguus	F	20	4	5	0	10	72.2752808988764	0
251	Enya	A ambiguus	F	20	4	6	0	10	72.2752808988764	0
252	Enya	A ambiguus	F	20	4	7	0	10	72.2752808988764	0
253	Enya	A ambiguus	F	20	4	8	0	10	72.2752808988764	0
254	Enya	A ambiguus	F	20	4	9	0	10	72.2752808988764	0
255	Enya	A ambiguus	F	20	4	10	0	10	72.2752808988764	0
256	Enya	A ambiguus	F	20	5	1	0	10	-12.4887640449438	0
257	Enya	A ambiguus	F	20	5	2	0	10	-12.4887640449438	0
258	Enya	A ambiguus	F	20	5	3	0	10	-12.4887640449438	0
259	Enya	A ambiguus	F	20	5	4	0	10	-12.4887640449438	0
260	Enya	A ambiguus	F	20	5	5	0	10	-12.4887640449438	0
261	Enya	A ambiguus	F	20	5	6	0	10	-12.4887640449438	0
262	Enya	A ambiguus	F	20	5	7	0	10	-12.4887640449438	0
263	Enya	A ambiguus	F	20	5	8	0	10	-12.4887640449438	0
264	Enya	A ambiguus	F	20	5	9	0	10	-12.4887640449438	0
265	Enya	A ambiguus	F	20	5	10	0	10	-12.4887640449438	0.363636363636364
266	Enya	A ambiguus	F	20	6	1	0	10	5.74719101123605	0
267	Enya	A ambiguus	F	20	6	2	0	10	5.74719101123605	0
268	Enya	A ambiguus	F	20	6	3	0	10	5.74719101123605	0
269	Enya	A ambiguus	F	20	6	4	0	10	5.74719101123605	0
270	Enya	A ambiguus	F	20	6	5	0	10	5.74719101123605	0
271	Enya	A ambiguus	F	20	6	6	0	10	5.74719101123605	0
272	Enya	A ambiguus	F	20	6	7	0	10	5.74719101123605	0
273	Enya	A ambiguus	F	20	6	8	0	10	5.74719101123605	0
274	Enya	A ambiguus	F	20	6	9	0	10	5.74719101123605	0
275	Enya	A ambiguus	F	20	6	10	0	10	5.74719101123605	0
276	Rita	A ambiguus	F	5	1	1	0	10	-12.0367847411424	0
277	Rita	A ambiguus	F	5	1	2	0	10	-12.0367847411424	0
278	Rita	A ambiguus	F	5	1	3	0	10	-12.0367847411424	0
279	Rita	A ambiguus	F	5	1	4	0	10	-12.0367847411424	0
280	Rita	A ambiguus	F	5	1	5	0	10	-12.0367847411424	0
281	Rita	A ambiguus	F	5	1	6	0	10	-12.0367847411424	0
282	Rita	A ambiguus	F	5	1	7	0	10	-12.0367847411424	0
283	Rita	A ambiguus	F	5	1	8	0	10	-12.0367847411424	0
284	Rita	A ambiguus	F	5	1	9	0	10	-12.0367847411424	0
285	Rita	A ambiguus	F	5	1	10	0	10	-12.0367847411424	0
286	Rita	A ambiguus	F	5	2	1	5	5	-20.0108991825593	0
287	Rita	A ambiguus	F	5	2	2	5	5	-20.0108991825593	0.185185185185185
288	Rita	A ambiguus	F	5	2	3	5	5	-20.0108991825593	0
289	Rita	A ambiguus	F	5	2	4	5	5	-20.0108991825593	0
290	Rita	A ambiguus	F	5	2	5	5	5	-20.0108991825593	0.333333333333333
291	Rita	A ambiguus	F	5	2	6	5	5	-20.0108991825593	0.444444444444444
292	Rita	A ambiguus	F	5	2	7	5	5	-20.0108991825593	0.297872340425532
293	Rita	A ambiguus	F	5	2	9	5	5	-20.0108991825593	0
294	Rita	A ambiguus	F	10	1	1	0	10	75.9632152588576	0
295	Rita	A ambiguus	F	10	1	2	0	10	75.9632152588576	0
296	Rita	A ambiguus	F	10	1	3	0	10	75.9632152588576	0
297	Rita	A ambiguus	F	10	1	4	0	10	75.9632152588576	0
298	Rita	A ambiguus	F	10	1	5	0	10	75.9632152588576	0
299	Rita	A ambiguus	F	10	1	6	0	10	75.9632152588576	0
300	Rita	A ambiguus	F	10	1	7	0	10	75.9632152588576	0
301	Rita	A ambiguus	F	10	1	8	0	10	75.9632152588576	0
302	Rita	A ambiguus	F	10	1	9	0	10	75.9632152588576	0
303	Rita	A ambiguus	F	10	2	3	5	5	27.9891008174407	0
304	Rita	A ambiguus	F	10	2	5	5	5	27.9891008174407	0.228571428571429
305	Rita	A ambiguus	F	10	2	6	5	5	27.9891008174407	0.0588235294117647
306	Rita	A ambiguus	F	10	2	7	5	5	27.9891008174407	0.301587301587302
307	Rita	A ambiguus	F	10	2	8	5	5	27.9891008174407	0
308	Rita	A ambiguus	F	15	1	1	6	4	17.9632152588576	0.25
309	Rita	A ambiguus	F	15	1	2	6	4	17.9632152588576	0.147368421052632
310	Rita	A ambiguus	F	15	1	4	6	4	17.9632152588576	0.21875
311	Rita	A ambiguus	F	15	1	5	6	4	17.9632152588576	0.21505376344086
312	Rita	A ambiguus	F	15	1	7	6	4	17.9632152588576	0
313	Rita	A ambiguus	F	15	1	8	6	4	17.9632152588576	0.48936170212766
314	Rita	A ambiguus	F	15	1	9	6	4	17.9632152588576	0.347368421052632
315	Rita	A ambiguus	F	15	1	10	6	4	17.9632152588576	0.563829787234043
316	Rita	A ambiguus	F	15	2	1	1	9	-8.01089918255934	0
317	Rita	A ambiguus	F	15	2	2	1	9	-8.01089918255934	0
318	Rita	A ambiguus	F	15	2	3	1	9	-8.01089918255934	0
319	Rita	A ambiguus	F	15	2	4	1	9	-8.01089918255934	0.268292682926829
320	Rita	A ambiguus	F	15	2	5	1	9	-8.01089918255934	0.471264367816092
321	Rita	A ambiguus	F	15	2	6	1	9	-8.01089918255934	0.181818181818182
322	Rita	A ambiguus	F	15	2	7	1	9	-8.01089918255934	0
323	Rita	A ambiguus	F	15	2	8	1	9	-8.01089918255934	0
324	Rita	A ambiguus	F	15	2	9	1	9	-8.01089918255934	0.407407407407407
325	Rita	A ambiguus	F	15	2	10	1	9	-8.01089918255934	0
326	Rita	A ambiguus	F	15	3	1	5	5	-34.9850136239763	0
327	Rita	A ambiguus	F	15	3	2	5	5	-34.9850136239763	0.206896551724138
328	Rita	A ambiguus	F	15	3	3	5	5	-34.9850136239763	0.593220338983051
329	Rita	A ambiguus	F	15	3	4	5	5	-34.9850136239763	0.405405405405405
330	Rita	A ambiguus	F	15	3	5	5	5	-34.9850136239763	0.186813186813187
331	Rita	A ambiguus	F	15	3	6	5	5	-34.9850136239763	0.210526315789474
332	Rita	A ambiguus	F	15	3	7	5	5	-34.9850136239763	0.651162790697674
333	Rita	A ambiguus	F	15	3	9	5	5	-34.9850136239763	0.547368421052632
334	Rita	A ambiguus	F	15	3	10	5	5	-34.9850136239763	0.531914893617021
335	Rita	A ambiguus	F	15	4	1	10	0	-25.9591280653933	0.369565217391304
336	Rita	A ambiguus	F	15	4	2	10	0	-25.9591280653933	0.382978723404255
337	Rita	A ambiguus	F	15	4	3	10	0	-25.9591280653933	0.462365591397849
338	Rita	A ambiguus	F	15	4	4	10	0	-25.9591280653933	0.695652173913044
339	Rita	A ambiguus	F	15	4	5	10	0	-25.9591280653933	0.2
340	Rita	A ambiguus	F	15	4	6	10	0	-25.9591280653933	0.333333333333333
341	Rita	A ambiguus	F	15	4	7	10	0	-25.9591280653933	0.311111111111111
342	Rita	A ambiguus	F	15	4	8	10	0	-25.9591280653933	0.329787234042553
343	Rita	A ambiguus	F	15	4	9	10	0	-25.9591280653933	0.419354838709677
344	Rita	A ambiguus	F	15	4	10	10	0	-25.9591280653933	0.521276595744681
345	Rita	A ambiguus	F	20	1	1	8	2	15.9632152588576	0.24
346	Rita	A ambiguus	F	20	1	2	8	2	15.9632152588576	0.366666666666667
347	Rita	A ambiguus	F	20	1	3	8	2	15.9632152588576	0.543859649122807
348	Rita	A ambiguus	F	20	1	4	8	2	15.9632152588576	0.677966101694915
349	Rita	A ambiguus	F	20	1	5	8	2	15.9632152588576	0.544642857142857
350	Rita	A ambiguus	F	20	1	6	8	2	15.9632152588576	0.491525423728814
351	Rita	A ambiguus	F	20	1	7	8	2	15.9632152588576	0.369369369369369
352	Rita	A ambiguus	F	20	1	8	8	2	15.9632152588576	0.446428571428571
353	Rita	A ambiguus	F	20	1	9	8	2	15.9632152588576	0.327433628318584
354	Rita	A ambiguus	F	20	1	10	8	2	15.9632152588576	0.580357142857143
355	Rita	A ambiguus	F	20	2	1	10	0	-28.0108991825593	0.408695652173913
356	Rita	A ambiguus	F	20	2	2	10	0	-28.0108991825593	0.486725663716814
357	Rita	A ambiguus	F	20	2	3	10	0	-28.0108991825593	0.714285714285714
358	Rita	A ambiguus	F	20	2	4	10	0	-28.0108991825593	0.544642857142857
359	Rita	A ambiguus	F	20	2	5	10	0	-28.0108991825593	0.460176991150442
360	Rita	A ambiguus	F	20	2	6	10	0	-28.0108991825593	0.6
361	Rita	A ambiguus	F	20	2	7	10	0	-28.0108991825593	0.605042016806723
362	Rita	A ambiguus	F	20	2	8	10	0	-28.0108991825593	0.51304347826087
363	Rita	A ambiguus	F	20	2	9	10	0	-28.0108991825593	0.6
364	Rita	A ambiguus	F	20	2	10	10	0	-28.0108991825593	0.71304347826087
365	Rita	A ambiguus	F	25	1	1	8	2	5.96321525885764	0.575539568345324
366	Rita	A ambiguus	F	25	1	2	8	2	5.96321525885764	0.72992700729927
367	Rita	A ambiguus	F	25	1	3	8	2	5.96321525885764	0.63448275862069
368	Rita	A ambiguus	F	25	1	4	8	2	5.96321525885764	0.557251908396947
369	Rita	A ambiguus	F	25	1	5	8	2	5.96321525885764	0.465116279069767
370	Rita	A ambiguus	F	25	1	6	8	2	5.96321525885764	0.482517482517482
371	Rita	A ambiguus	F	25	1	7	8	2	5.96321525885764	0.687943262411348
372	Rita	A ambiguus	F	25	1	8	8	2	5.96321525885764	0.461538461538462
373	Rita	A ambiguus	F	25	1	9	8	2	5.96321525885764	0.509090909090909
374	Rita	A ambiguus	F	25	1	10	8	2	5.96321525885764	0.591549295774648
375	Rita	A ambiguus	F	25	2	1	0	10	-108.010899182559	0.0412371134020619
376	Rita	A ambiguus	F	25	2	6	0	10	-108.010899182559	0
377	Rita	A ambiguus	F	25	2	10	0	10	-108.010899182559	0.208333333333333
378	Rita	A ambiguus	F	30	1	1	2	8	-4.03678474114236	0.128654970760234
379	Rita	A ambiguus	F	30	1	2	2	8	-4.03678474114236	0.4
380	Rita	A ambiguus	F	30	1	3	2	8	-4.03678474114236	0.325
381	Rita	A ambiguus	F	30	1	4	2	8	-4.03678474114236	0.447058823529412
382	Rita	A ambiguus	F	30	1	6	2	8	-4.03678474114236	0
383	Rita	A ambiguus	F	30	1	7	2	8	-4.03678474114236	0.780821917808219
384	Rita	A ambiguus	F	30	1	8	2	8	-4.03678474114236	0.454545454545455
385	Rita	A ambiguus	F	30	1	9	2	8	-4.03678474114236	0.25
386	Rita	A ambiguus	F	30	1	10	2	8	-4.03678474114236	0
387	Rita	A ambiguus	F	30	2	1	0	10	-6.01089918255934	0
388	Rita	A ambiguus	F	30	2	2	0	10	-6.01089918255934	0
389	Rita	A ambiguus	F	30	2	3	0	10	-6.01089918255934	0.08
390	Rita	A ambiguus	F	30	2	4	0	10	-6.01089918255934	0.173913043478261
391	Rita	A ambiguus	F	30	2	5	0	10	-6.01089918255934	0.730769230769231
392	Rita	A ambiguus	F	30	2	6	0	10	-6.01089918255934	0.166666666666667
393	Rita	A ambiguus	F	30	2	7	0	10	-6.01089918255934	0
394	Rita	A ambiguus	F	30	2	8	0	10	-6.01089918255934	0
395	Rita	A ambiguus	F	30	2	9	0	10	-6.01089918255934	0
396	Rita	A ambiguus	F	30	2	10	0	10	-6.01089918255934	0
397	Rita	A ambiguus	F	30	3	1	0	10	26.0149863760237	0
398	Rita	A ambiguus	F	30	3	2	0	10	26.0149863760237	0.178571428571429
399	Rita	A ambiguus	F	30	3	3	0	10	26.0149863760237	0.288888888888889
400	Rita	A ambiguus	F	30	3	5	0	10	26.0149863760237	0
401	Rita	A ambiguus	F	30	3	6	0	10	26.0149863760237	0.0379746835443038
402	Rita	A ambiguus	F	30	3	7	0	10	26.0149863760237	0
403	Rita	A ambiguus	F	30	3	8	0	10	26.0149863760237	0
404	Rita	A ambiguus	F	30	3	9	0	10	26.0149863760237	0.0975609756097561
405	Rita	A ambiguus	F	30	3	10	0	10	26.0149863760237	0
406	Rita	A ambiguus	F	30	4	1	0	10	38.0408719346067	0
407	Rita	A ambiguus	F	30	4	2	0	10	38.0408719346067	0
408	Rita	A ambiguus	F	30	4	3	0	10	38.0408719346067	0.416666666666667
409	Rita	A ambiguus	F	30	4	4	0	10	38.0408719346067	0
410	Rita	A ambiguus	F	30	4	5	0	10	38.0408719346067	0.451612903225806
411	Rita	A ambiguus	F	30	4	6	0	10	38.0408719346067	0.541666666666667
412	Rita	A ambiguus	F	30	4	7	0	10	38.0408719346067	0.210526315789474
413	Rita	A ambiguus	F	30	4	8	0	10	38.0408719346067	0
414	Rita	A ambiguus	F	30	4	9	0	10	38.0408719346067	0
415	Rita	A ambiguus	F	30	4	10	0	10	38.0408719346067	0
416	Rita	A ambiguus	F	30	5	1	0	10	24.0667574931897	0.483870967741935
417	Rita	A ambiguus	F	30	5	2	0	10	24.0667574931897	0
418	Rita	A ambiguus	F	30	5	3	0	10	24.0667574931897	0.16
419	Rita	A ambiguus	F	30	5	4	0	10	24.0667574931897	0.15
420	Rita	A ambiguus	F	30	5	5	0	10	24.0667574931897	0
421	Rita	A ambiguus	F	30	5	6	0	10	24.0667574931897	0.161290322580645
422	Rita	A ambiguus	F	30	5	7	0	10	24.0667574931897	0
423	Rita	A ambiguus	F	30	5	8	0	10	24.0667574931897	0.32258064516129
424	Rita	A ambiguus	F	30	5	9	0	10	24.0667574931897	0.0714285714285714
425	Rita	A ambiguus	F	30	5	10	0	10	24.0667574931897	0
426	Rita	A ambiguus	F	30	6	1	0	10	-0.907356948227289	0
427	Rita	A ambiguus	F	30	6	2	0	10	-0.907356948227289	0.333333333333333
428	Rita	A ambiguus	F	30	6	3	0	10	-0.907356948227289	0
429	Rita	A ambiguus	F	30	6	4	0	10	-0.907356948227289	0.315789473684211
430	Rita	A ambiguus	F	30	6	5	0	10	-0.907356948227289	0.4
431	Rita	A ambiguus	F	30	6	6	0	10	-0.907356948227289	0
432	Rita	A ambiguus	F	30	6	7	0	10	-0.907356948227289	0.488372093023256
433	Rita	A ambiguus	F	30	6	8	0	10	-0.907356948227289	0.2
434	Rita	A ambiguus	F	30	6	9	0	10	-0.907356948227289	0
435	Rita	A ambiguus	F	30	6	10	0	10	-0.907356948227289	0
436	Luna	A ambiguus	F	5	1	1	1	9	-6.76666666666551	0
437	Luna	A ambiguus	F	5	1	2	1	9	-6.76666666666551	0
438	Luna	A ambiguus	F	5	1	4	1	9	-6.76666666666551	0
439	Luna	A ambiguus	F	5	1	5	1	9	-6.76666666666551	0
440	Luna	A ambiguus	F	5	1	6	1	9	-6.76666666666551	0
441	Luna	A ambiguus	F	5	1	7	1	9	-6.76666666666551	0
442	Luna	A ambiguus	F	5	1	8	1	9	-6.76666666666551	0
443	Luna	A ambiguus	F	5	1	9	1	9	-6.76666666666551	0
444	Luna	A ambiguus	F	5	2	1	2	8	6.85396825396947	0
445	Luna	A ambiguus	F	5	2	3	2	8	6.85396825396947	0
446	Luna	A ambiguus	F	5	2	4	2	8	6.85396825396947	0
447	Luna	A ambiguus	F	5	3	3	1	9	30.4746031746042	0
448	Luna	A ambiguus	F	5	3	4	1	9	30.4746031746042	0
449	Luna	A ambiguus	F	5	3	5	1	9	30.4746031746042	0.148148148148148
450	Luna	A ambiguus	F	10	1	1	4	6	-28.7666666666655	0
451	Luna	A ambiguus	F	10	1	2	4	6	-28.7666666666655	0.7
452	Luna	A ambiguus	F	10	1	4	4	6	-28.7666666666655	0.352112676056338
453	Luna	A ambiguus	F	10	1	5	4	6	-28.7666666666655	0.305555555555556
454	Luna	A ambiguus	F	10	1	6	4	6	-28.7666666666655	0
455	Luna	A ambiguus	F	10	1	7	4	6	-28.7666666666655	0.630769230769231
456	Luna	A ambiguus	F	10	1	8	4	6	-28.7666666666655	0.507936507936508
457	Luna	A ambiguus	F	10	2	1	5	5	7.85396825396947	0
458	Luna	A ambiguus	F	10	2	2	5	5	7.85396825396947	0.436619718309859
459	Luna	A ambiguus	F	10	2	5	5	5	7.85396825396947	0.2
460	Luna	A ambiguus	F	10	2	6	5	5	7.85396825396947	0.0882352941176471
461	Luna	A ambiguus	F	10	2	7	5	5	7.85396825396947	0.0895522388059701
462	Luna	A ambiguus	F	15	1	1	6	4	-17.7666666666655	0.0526315789473684
463	Luna	A ambiguus	F	15	1	2	6	4	-17.7666666666655	0
464	Luna	A ambiguus	F	15	1	3	6	4	-17.7666666666655	0.131147540983607
465	Luna	A ambiguus	F	15	1	4	6	4	-17.7666666666655	0
466	Luna	A ambiguus	F	15	1	5	6	4	-17.7666666666655	0
467	Luna	A ambiguus	F	15	1	6	6	4	-17.7666666666655	0
468	Luna	A ambiguus	F	15	1	7	6	4	-17.7666666666655	0.372340425531915
469	Luna	A ambiguus	F	15	1	9	6	4	-17.7666666666655	0.291666666666667
470	Luna	A ambiguus	F	20	1	1	4	6	10.2333333333345	0.30327868852459
471	Luna	A ambiguus	F	20	1	3	4	6	10.2333333333345	0
472	Luna	A ambiguus	F	20	1	4	4	6	10.2333333333345	0.448275862068966
473	Luna	A ambiguus	F	20	1	5	4	6	10.2333333333345	0.583333333333333
474	Luna	A ambiguus	F	20	1	8	4	6	10.2333333333345	0.429752066115702
475	Luna	A ambiguus	F	20	1	9	4	6	10.2333333333345	0.366666666666667
476	Luna	A ambiguus	F	20	1	10	4	6	10.2333333333345	0.380952380952381
477	Luna	A ambiguus	F	25	1	3	5	5	-18.7666666666655	0.435374149659864
478	Luna	A ambiguus	F	25	1	5	5	5	-18.7666666666655	0.506329113924051
479	Luna	A ambiguus	F	25	1	7	5	5	-18.7666666666655	0.451388888888889
480	Luna	A ambiguus	F	25	1	8	5	5	-18.7666666666655	0.430656934306569
481	Luna	A ambiguus	F	25	1	9	5	5	-18.7666666666655	0.539007092198582
482	Luna	A ambiguus	F	25	1	10	5	5	-18.7666666666655	0.535714285714286
483	Luna	A ambiguus	F	25	2	1	6	4	-33.1460317460305	0.297297297297297
484	Luna	A ambiguus	F	25	2	2	6	4	-33.1460317460305	0.685714285714286
485	Luna	A ambiguus	F	25	2	3	6	4	-33.1460317460305	0.628787878787879
486	Luna	A ambiguus	F	25	2	4	6	4	-33.1460317460305	0.616438356164384
487	Luna	A ambiguus	F	25	2	5	6	4	-33.1460317460305	0.423076923076923
488	Luna	A ambiguus	F	25	2	8	6	4	-33.1460317460305	0.643939393939394
489	Luna	A ambiguus	F	25	2	9	6	4	-33.1460317460305	0.371428571428571
490	Luna	A ambiguus	F	25	2	10	6	4	-33.1460317460305	0.710144927536232
491	Luna	A ambiguus	F	30	1	1	8	2	-13.7666666666655	0.670886075949367
492	Luna	A ambiguus	F	30	1	3	8	2	-13.7666666666655	0.298780487804878
493	Luna	A ambiguus	F	30	1	4	8	2	-13.7666666666655	0.526946107784431
494	Luna	A ambiguus	F	30	1	5	8	2	-13.7666666666655	0.520710059171598
495	Luna	A ambiguus	F	30	1	6	8	2	-13.7666666666655	0.550898203592814
496	Luna	A ambiguus	F	30	1	7	8	2	-13.7666666666655	0.574850299401198
497	Luna	A ambiguus	F	30	1	8	8	2	-13.7666666666655	0.337209302325581
498	Luna	A ambiguus	F	30	1	10	8	2	-13.7666666666655	0.416666666666667
499	Luna	A ambiguus	F	30	2	1	0	10	116.853968253969	0.0273972602739726
500	Luna	A ambiguus	F	30	2	6	0	10	116.853968253969	0
501	Luna	A ambiguus	F	30	2	8	0	10	116.853968253969	0
502	Luna	A ambiguus	F	40	1	1	0	10	-9.76666666666551	0
503	Luna	A ambiguus	F	40	1	2	0	10	-9.76666666666551	0
504	Luna	A ambiguus	F	40	1	3	0	10	-9.76666666666551	0
505	Luna	A ambiguus	F	40	1	4	0	10	-9.76666666666551	0
506	Luna	A ambiguus	F	40	1	5	0	10	-9.76666666666551	0.222222222222222
507	Luna	A ambiguus	F	40	1	6	0	10	-9.76666666666551	0.172413793103448
508	Luna	A ambiguus	F	40	1	7	0	10	-9.76666666666551	0.424242424242424
509	Luna	A ambiguus	F	40	1	8	0	10	-9.76666666666551	0.107142857142857
510	Luna	A ambiguus	F	40	1	9	0	10	-9.76666666666551	0
511	Luna	A ambiguus	F	40	1	10	0	10	-9.76666666666551	0.666666666666667
512	Luna	A ambiguus	F	40	2	1	0	10	7.85396825396947	0.217391304347826
513	Luna	A ambiguus	F	40	2	2	0	10	7.85396825396947	0.466666666666667
514	Luna	A ambiguus	F	40	2	3	0	10	7.85396825396947	0.275862068965517
515	Luna	A ambiguus	F	40	2	4	0	10	7.85396825396947	0.794117647058824
516	Luna	A ambiguus	F	40	2	5	0	10	7.85396825396947	0.208333333333333
517	Luna	A ambiguus	F	40	2	6	0	10	7.85396825396947	0.333333333333333
518	Luna	A ambiguus	F	40	2	7	0	10	7.85396825396947	0.181818181818182
519	Luna	A ambiguus	F	40	2	8	0	10	7.85396825396947	0
520	Luna	A ambiguus	F	40	2	9	0	10	7.85396825396947	0.794871794871795
521	Luna	A ambiguus	F	40	2	10	0	10	7.85396825396947	0.6875
522	Luna	A ambiguus	F	40	3	1	0	10	-26.5253968253958	0
523	Luna	A ambiguus	F	40	3	2	0	10	-26.5253968253958	0
524	Luna	A ambiguus	F	40	3	3	0	10	-26.5253968253958	0.103448275862069
525	Luna	A ambiguus	F	40	3	4	0	10	-26.5253968253958	0
526	Luna	A ambiguus	F	40	3	5	0	10	-26.5253968253958	0
527	Luna	A ambiguus	F	40	3	6	0	10	-26.5253968253958	0.580645161290323
528	Luna	A ambiguus	F	40	3	7	0	10	-26.5253968253958	0
529	Luna	A ambiguus	F	40	3	8	0	10	-26.5253968253958	0
530	Luna	A ambiguus	F	40	3	9	0	10	-26.5253968253958	0.585365853658537
531	Luna	A ambiguus	F	40	3	10	0	10	-26.5253968253958	0
532	Luna	A ambiguus	F	40	4	1	0	10	0.0952380952392105	0.142857142857143
533	Luna	A ambiguus	F	40	4	2	0	10	0.0952380952392105	0.130434782608696
534	Luna	A ambiguus	F	40	4	3	0	10	0.0952380952392105	0
535	Luna	A ambiguus	F	40	4	4	0	10	0.0952380952392105	0.107142857142857
536	Luna	A ambiguus	F	40	4	5	0	10	0.0952380952392105	0
537	Luna	A ambiguus	F	40	4	6	0	10	0.0952380952392105	0.48
538	Luna	A ambiguus	F	40	4	7	0	10	0.0952380952392105	0
539	Luna	A ambiguus	F	40	4	8	0	10	0.0952380952392105	0
540	Luna	A ambiguus	F	40	4	9	0	10	0.0952380952392105	0.458333333333333
541	Luna	A ambiguus	F	40	4	10	0	10	0.0952380952392105	0.533333333333333
542	Luna	A ambiguus	F	40	5	2	2	8	-10.284126984126	0
543	Luna	A ambiguus	F	40	5	4	2	8	-10.284126984126	0.706521739130435
544	Luna	A ambiguus	F	40	5	5	2	8	-10.284126984126	0
545	Luna	A ambiguus	F	40	5	6	2	8	-10.284126984126	0.48993288590604
546	Luna	A ambiguus	F	40	5	7	2	8	-10.284126984126	0
547	Luna	A ambiguus	F	40	5	8	2	8	-10.284126984126	0
548	Luna	A ambiguus	F	40	5	9	2	8	-10.284126984126	0.668292682926829
549	Luna	A ambiguus	F	40	5	10	2	8	-10.284126984126	0.81767955801105
550	Luna	A ambiguus	F	40	6	1	1	9	-14.663492063491	0.103448275862069
551	Luna	A ambiguus	F	40	6	3	1	9	-14.663492063491	0.5875
552	Luna	A ambiguus	F	40	6	4	1	9	-14.663492063491	0.5
553	Luna	A ambiguus	F	40	6	5	1	9	-14.663492063491	0.413793103448276
554	Luna	A ambiguus	F	40	6	6	1	9	-14.663492063491	0.125
555	Luna	A ambiguus	F	40	6	7	1	9	-14.663492063491	0.835978835978836
556	Luna	A ambiguus	F	40	6	8	1	9	-14.663492063491	0.776315789473684
557	Luna	A ambiguus	F	40	6	9	1	9	-14.663492063491	0.747126436781609
558	Luna	A ambiguus	F	40	6	10	1	9	-14.663492063491	0.351351351351351
559	Alba	A ambiguus	F	5	2	2	5	5	55.6284470246751	0
560	Alba	A ambiguus	F	5	2	4	5	5	55.6284470246751	0
561	Alba	A ambiguus	F	5	2	5	5	5	55.6284470246751	0
562	Alba	A ambiguus	F	5	2	6	5	5	55.6284470246751	0
563	Alba	A ambiguus	F	5	2	7	5	5	55.6284470246751	0
564	Alba	A ambiguus	F	5	2	9	5	5	55.6284470246751	0
565	Alba	A ambiguus	F	10	1	1	3	7	67.1015965166926	0
566	Alba	A ambiguus	F	10	1	2	3	7	67.1015965166926	0
567	Alba	A ambiguus	F	10	1	3	3	7	67.1015965166926	0
568	Alba	A ambiguus	F	10	1	4	3	7	67.1015965166926	0.101449275362319
569	Alba	A ambiguus	F	10	1	5	3	7	67.1015965166926	0.09375
570	Alba	A ambiguus	F	10	1	6	3	7	67.1015965166926	0.153846153846154
571	Alba	A ambiguus	F	10	1	8	3	7	67.1015965166926	0.0307692307692308
572	Alba	A ambiguus	F	10	1	9	3	7	67.1015965166926	0
573	Alba	A ambiguus	F	10	2	1	8	2	-3.3715529753249	0.0277777777777778
574	Alba	A ambiguus	F	10	2	2	8	2	-3.3715529753249	0.333333333333333
575	Alba	A ambiguus	F	10	2	3	8	2	-3.3715529753249	0.0428571428571429
576	Alba	A ambiguus	F	10	2	4	8	2	-3.3715529753249	0
577	Alba	A ambiguus	F	10	2	5	8	2	-3.3715529753249	0.0422535211267606
578	Alba	A ambiguus	F	10	2	6	8	2	-3.3715529753249	0.0434782608695652
579	Alba	A ambiguus	F	10	2	7	8	2	-3.3715529753249	0.242857142857143
580	Alba	A ambiguus	F	10	2	9	8	2	-3.3715529753249	0.0634920634920635
581	Alba	A ambiguus	F	15	1	1	2	8	2.10159651669255	0
582	Alba	A ambiguus	F	15	1	2	2	8	2.10159651669255	0
583	Alba	A ambiguus	F	15	1	3	2	8	2.10159651669255	0.15625
584	Alba	A ambiguus	F	15	1	5	2	8	2.10159651669255	0
585	Alba	A ambiguus	F	15	1	6	2	8	2.10159651669255	0
586	Alba	A ambiguus	F	15	1	7	2	8	2.10159651669255	0.2
587	Alba	A ambiguus	F	15	1	9	2	8	2.10159651669255	0
588	Alba	A ambiguus	F	15	1	10	2	8	2.10159651669255	0
589	Alba	A ambiguus	F	15	3	1	8	2	-30.8447024673424	0.0206185567010309
590	Alba	A ambiguus	F	15	3	2	8	2	-30.8447024673424	0
591	Alba	A ambiguus	F	15	3	3	8	2	-30.8447024673424	0
592	Alba	A ambiguus	F	15	3	4	8	2	-30.8447024673424	0.0217391304347826
593	Alba	A ambiguus	F	15	3	5	8	2	-30.8447024673424	0
594	Alba	A ambiguus	F	15	3	6	8	2	-30.8447024673424	0.0326086956521739
595	Alba	A ambiguus	F	15	3	7	8	2	-30.8447024673424	0.0326086956521739
596	Alba	A ambiguus	F	15	3	8	8	2	-30.8447024673424	0.0786516853932584
597	Alba	A ambiguus	F	15	3	9	8	2	-30.8447024673424	0.0416666666666667
598	Alba	A ambiguus	F	15	3	10	8	2	-30.8447024673424	0.0315789473684211
599	Alba	A ambiguus	F	15	4	1	9	1	-40.3178519593598	0.053763440860215
600	Alba	A ambiguus	F	15	4	2	9	1	-40.3178519593598	0.0416666666666667
601	Alba	A ambiguus	F	15	4	3	9	1	-40.3178519593598	0.0421052631578947
602	Alba	A ambiguus	F	15	4	4	9	1	-40.3178519593598	0
603	Alba	A ambiguus	F	15	4	5	9	1	-40.3178519593598	0.0319148936170213
604	Alba	A ambiguus	F	15	4	6	9	1	-40.3178519593598	0.0326086956521739
605	Alba	A ambiguus	F	15	4	7	9	1	-40.3178519593598	0.021505376344086
606	Alba	A ambiguus	F	15	4	9	9	1	-40.3178519593598	0.0337078651685393
607	Alba	A ambiguus	F	15	4	10	9	1	-40.3178519593598	0.0333333333333333
608	Alba	A ambiguus	F	20	1	1	9	1	-47.8984034833074	0.0803571428571429
609	Alba	A ambiguus	F	20	1	2	9	1	-47.8984034833074	0.209090909090909
610	Alba	A ambiguus	F	20	1	3	9	1	-47.8984034833074	0
611	Alba	A ambiguus	F	20	1	4	9	1	-47.8984034833074	0.0186915887850467
612	Alba	A ambiguus	F	20	1	5	9	1	-47.8984034833074	0.0660377358490566
613	Alba	A ambiguus	F	20	1	6	9	1	-47.8984034833074	0.0526315789473684
614	Alba	A ambiguus	F	20	1	7	9	1	-47.8984034833074	0
615	Alba	A ambiguus	F	20	1	8	9	1	-47.8984034833074	0
616	Alba	A ambiguus	F	20	1	9	9	1	-47.8984034833074	0
617	Alba	A ambiguus	F	20	1	10	9	1	-47.8984034833074	0.0434782608695652
618	Alba	A ambiguus	F	20	2	2	4	6	61.6284470246751	0.0508474576271186
619	Alba	A ambiguus	F	20	2	5	4	6	61.6284470246751	0.0847457627118644
620	Alba	A ambiguus	F	20	2	7	4	6	61.6284470246751	0.0247933884297521
621	Alba	A ambiguus	F	20	2	8	4	6	61.6284470246751	0.0495867768595041
622	Alba	A ambiguus	F	20	2	10	4	6	61.6284470246751	0
623	Alba	A ambiguus	F	25	1	2	2	8	-22.8984034833074	0
624	Alba	A ambiguus	F	25	1	6	2	8	-22.8984034833074	0
625	Alba	A ambiguus	F	25	1	7	2	8	-22.8984034833074	0
626	Alba	A ambiguus	F	25	1	9	2	8	-22.8984034833074	0.0137931034482759
627	Alba	A ambiguus	F	25	1	10	2	8	-22.8984034833074	0.0454545454545455
628	Alba	A ambiguus	F	25	2	2	6	4	-16.3715529753249	0.0437956204379562
629	Alba	A ambiguus	F	25	2	4	6	4	-16.3715529753249	0.143835616438356
630	Alba	A ambiguus	F	25	2	5	6	4	-16.3715529753249	0.17687074829932
631	Alba	A ambiguus	F	25	2	6	6	4	-16.3715529753249	0.5
632	Alba	A ambiguus	F	25	2	7	6	4	-16.3715529753249	0.0147058823529412
633	Alba	A ambiguus	F	25	2	8	6	4	-16.3715529753249	0.115702479338843
634	Alba	A ambiguus	F	25	2	9	6	4	-16.3715529753249	0.0479452054794521
635	Alba	A ambiguus	F	25	2	10	6	4	-16.3715529753249	0
636	Alba	A ambiguus	F	30	1	1	7	3	-31.8984034833074	0
637	Alba	A ambiguus	F	30	1	2	7	3	-31.8984034833074	0.335483870967742
638	Alba	A ambiguus	F	30	1	3	7	3	-31.8984034833074	0.0454545454545454
639	Alba	A ambiguus	F	30	1	4	7	3	-31.8984034833074	0
640	Alba	A ambiguus	F	30	1	6	7	3	-31.8984034833074	0.0384615384615385
641	Alba	A ambiguus	F	30	1	7	7	3	-31.8984034833074	0.0178571428571429
642	Alba	A ambiguus	F	30	1	8	7	3	-31.8984034833074	0
643	Alba	A ambiguus	F	30	1	9	7	3	-31.8984034833074	0.373493975903614
644	Alba	A ambiguus	F	30	1	10	7	3	-31.8984034833074	0.2
645	Alba	A ambiguus	F	30	2	1	5	5	-21.3715529753249	0
646	Alba	A ambiguus	F	30	2	2	5	5	-21.3715529753249	0.0961538461538461
647	Alba	A ambiguus	F	30	2	4	5	5	-21.3715529753249	0.240506329113924
648	Alba	A ambiguus	F	30	2	5	5	5	-21.3715529753249	0.194630872483222
649	Alba	A ambiguus	F	30	2	6	5	5	-21.3715529753249	0.0375
650	Alba	A ambiguus	F	30	2	7	5	5	-21.3715529753249	0
651	Alba	A ambiguus	F	30	2	8	5	5	-21.3715529753249	0.30188679245283
652	Alba	A ambiguus	F	30	2	9	5	5	-21.3715529753249	0.351351351351351
653	Alba	A ambiguus	F	30	2	10	5	5	-21.3715529753249	0.0647058823529412
654	Alba	A ambiguus	F	40	1	1	3	7	34.1015965166926	0.755555555555556
655	Alba	A ambiguus	F	40	1	2	3	7	34.1015965166926	0.132701421800948
656	Alba	A ambiguus	F	40	1	3	3	7	34.1015965166926	0.0473933649289099
657	Alba	A ambiguus	F	40	1	4	3	7	34.1015965166926	0.388349514563107
658	Alba	A ambiguus	F	40	1	5	3	7	34.1015965166926	0
659	Alba	A ambiguus	F	40	1	6	3	7	34.1015965166926	0
660	Alba	A ambiguus	F	40	1	7	3	7	34.1015965166926	0
661	Alba	A ambiguus	F	40	1	8	3	7	34.1015965166926	0
662	Alba	A ambiguus	F	40	1	9	3	7	34.1015965166926	0
663	Alba	A ambiguus	F	40	1	10	3	7	34.1015965166926	0
664	Alba	A ambiguus	F	40	2	1	0	10	-21.3715529753249	0
665	Alba	A ambiguus	F	40	2	2	0	10	-21.3715529753249	0
666	Alba	A ambiguus	F	40	2	3	0	10	-21.3715529753249	0
667	Alba	A ambiguus	F	40	2	4	0	10	-21.3715529753249	0
668	Alba	A ambiguus	F	40	2	5	0	10	-21.3715529753249	0
669	Alba	A ambiguus	F	40	2	6	0	10	-21.3715529753249	0
670	Alba	A ambiguus	F	40	2	7	0	10	-21.3715529753249	0
671	Alba	A ambiguus	F	40	2	8	0	10	-21.3715529753249	0
672	Alba	A ambiguus	F	40	2	9	0	10	-21.3715529753249	0
673	Alba	A ambiguus	F	40	2	10	0	10	-21.3715529753249	0
674	Alba	A ambiguus	F	40	3	1	0	10	-11.8447024673424	0
675	Alba	A ambiguus	F	40	3	2	0	10	-11.8447024673424	0
676	Alba	A ambiguus	F	40	3	3	0	10	-11.8447024673424	0
677	Alba	A ambiguus	F	40	3	4	0	10	-11.8447024673424	0
678	Alba	A ambiguus	F	40	3	5	0	10	-11.8447024673424	0
679	Alba	A ambiguus	F	40	3	6	0	10	-11.8447024673424	0
680	Alba	A ambiguus	F	40	3	7	0	10	-11.8447024673424	0
681	Alba	A ambiguus	F	40	3	8	0	10	-11.8447024673424	0
682	Alba	A ambiguus	F	40	3	9	0	10	-11.8447024673424	0
683	Alba	A ambiguus	F	40	3	10	0	10	-11.8447024673424	0
684	Alba	A ambiguus	F	40	4	1	0	10	-14.3178519593598	0
685	Alba	A ambiguus	F	40	4	2	0	10	-14.3178519593598	0
686	Alba	A ambiguus	F	40	4	3	0	10	-14.3178519593598	0
687	Alba	A ambiguus	F	40	4	4	0	10	-14.3178519593598	0
688	Alba	A ambiguus	F	40	4	5	0	10	-14.3178519593598	0
689	Alba	A ambiguus	F	40	4	6	0	10	-14.3178519593598	0
690	Alba	A ambiguus	F	40	4	7	0	10	-14.3178519593598	0
691	Alba	A ambiguus	F	40	4	8	0	10	-14.3178519593598	0
692	Alba	A ambiguus	F	40	4	9	0	10	-14.3178519593598	0
693	Alba	A ambiguus	F	40	4	10	0	10	-14.3178519593598	0
694	Alba	A ambiguus	F	40	5	1	0	10	15.2089985486227	0
695	Alba	A ambiguus	F	40	5	2	0	10	15.2089985486227	0
696	Alba	A ambiguus	F	40	5	3	0	10	15.2089985486227	0
697	Alba	A ambiguus	F	40	5	4	0	10	15.2089985486227	0
698	Alba	A ambiguus	F	40	5	5	0	10	15.2089985486227	0
699	Alba	A ambiguus	F	40	5	6	0	10	15.2089985486227	0
700	Alba	A ambiguus	F	40	5	7	0	10	15.2089985486227	0
701	Alba	A ambiguus	F	40	5	8	0	10	15.2089985486227	0
702	Alba	A ambiguus	F	40	5	9	0	10	15.2089985486227	0
703	Alba	A ambiguus	F	40	5	10	0	10	15.2089985486227	0
704	Alba	A ambiguus	F	40	6	1	0	10	26.7358490566053	0.0909090909090909
705	Alba	A ambiguus	F	40	6	2	0	10	26.7358490566053	0
706	Alba	A ambiguus	F	40	6	3	0	10	26.7358490566053	0
707	Alba	A ambiguus	F	40	6	4	0	10	26.7358490566053	0
708	Alba	A ambiguus	F	40	6	5	0	10	26.7358490566053	0
709	Alba	A ambiguus	F	40	6	6	0	10	26.7358490566053	0
710	Alba	A ambiguus	F	40	6	7	0	10	26.7358490566053	0
711	Alba	A ambiguus	F	40	6	8	0	10	26.7358490566053	0
712	Alba	A ambiguus	F	40	6	9	0	10	26.7358490566053	0
713	Alba	A ambiguus	F	40	6	10	0	10	26.7358490566053	0
714	Hazel	A ambiguus	F	5	1	1	0	10	6.49184149183975	0
715	Hazel	A ambiguus	F	5	1	2	0	10	6.49184149183975	0
716	Hazel	A ambiguus	F	5	1	3	0	10	6.49184149183975	0
717	Hazel	A ambiguus	F	5	1	4	0	10	6.49184149183975	0
718	Hazel	A ambiguus	F	5	1	5	0	10	6.49184149183975	0
719	Hazel	A ambiguus	F	5	1	6	0	10	6.49184149183975	0
720	Hazel	A ambiguus	F	5	1	7	0	10	6.49184149183975	0
721	Hazel	A ambiguus	F	5	1	8	0	10	6.49184149183975	0
722	Hazel	A ambiguus	F	5	1	9	0	10	6.49184149183975	0
723	Hazel	A ambiguus	F	5	1	10	0	10	6.49184149183975	0
724	Hazel	A ambiguus	F	5	2	1	2	8	25.3682983682966	0
725	Hazel	A ambiguus	F	5	2	2	2	8	25.3682983682966	0.119047619047619
726	Hazel	A ambiguus	F	5	2	4	2	8	25.3682983682966	0
727	Hazel	A ambiguus	F	5	2	5	2	8	25.3682983682966	0
728	Hazel	A ambiguus	F	5	2	8	2	8	25.3682983682966	0
729	Hazel	A ambiguus	F	10	1	1	6	4	2.49184149183975	0
730	Hazel	A ambiguus	F	10	1	2	6	4	2.49184149183975	0
731	Hazel	A ambiguus	F	10	1	3	6	4	2.49184149183975	0
732	Hazel	A ambiguus	F	10	1	5	6	4	2.49184149183975	0
733	Hazel	A ambiguus	F	10	1	6	6	4	2.49184149183975	0
734	Hazel	A ambiguus	F	10	1	7	6	4	2.49184149183975	0
735	Hazel	A ambiguus	F	10	1	8	6	4	2.49184149183975	0
736	Hazel	A ambiguus	F	10	1	9	6	4	2.49184149183975	0
737	Hazel	A ambiguus	F	10	2	1	5	5	-0.631701631703436	0
738	Hazel	A ambiguus	F	10	2	2	5	5	-0.631701631703436	0
739	Hazel	A ambiguus	F	10	2	6	5	5	-0.631701631703436	0.3
740	Hazel	A ambiguus	F	10	2	7	5	5	-0.631701631703436	0.318840579710145
741	Hazel	A ambiguus	F	10	2	8	5	5	-0.631701631703436	0
742	Hazel	A ambiguus	F	10	2	9	5	5	-0.631701631703436	0
743	Hazel	A ambiguus	F	15	1	4	5	5	-11.5081585081602	0.333333333333333
744	Hazel	A ambiguus	F	15	1	5	5	5	-11.5081585081602	0
745	Hazel	A ambiguus	F	15	1	6	5	5	-11.5081585081602	0.11340206185567
746	Hazel	A ambiguus	F	15	1	7	5	5	-11.5081585081602	0
747	Hazel	A ambiguus	F	15	1	8	5	5	-11.5081585081602	0.5
748	Hazel	A ambiguus	F	15	1	10	5	5	-11.5081585081602	0.268041237113402
749	Hazel	A ambiguus	F	15	2	1	9	1	-13.6317016317034	0.478723404255319
750	Hazel	A ambiguus	F	15	2	2	9	1	-13.6317016317034	0.0631578947368421
751	Hazel	A ambiguus	F	15	2	3	9	1	-13.6317016317034	0
752	Hazel	A ambiguus	F	15	2	4	9	1	-13.6317016317034	0.309278350515464
753	Hazel	A ambiguus	F	15	2	5	9	1	-13.6317016317034	0.371134020618557
754	Hazel	A ambiguus	F	15	2	6	9	1	-13.6317016317034	0.271739130434783
755	Hazel	A ambiguus	F	15	2	7	9	1	-13.6317016317034	0.445652173913043
756	Hazel	A ambiguus	F	15	2	8	9	1	-13.6317016317034	0
757	Hazel	A ambiguus	F	15	2	9	9	1	-13.6317016317034	0.311827956989247
758	Hazel	A ambiguus	F	20	2	1	6	4	-16.6317016317034	0
759	Hazel	A ambiguus	F	20	2	2	6	4	-16.6317016317034	0.584070796460177
760	Hazel	A ambiguus	F	20	2	3	6	4	-16.6317016317034	0
761	Hazel	A ambiguus	F	20	2	4	6	4	-16.6317016317034	0
762	Hazel	A ambiguus	F	20	2	5	6	4	-16.6317016317034	0
763	Hazel	A ambiguus	F	20	2	6	6	4	-16.6317016317034	0.368421052631579
764	Hazel	A ambiguus	F	20	2	7	6	4	-16.6317016317034	0.724137931034483
765	Hazel	A ambiguus	F	20	2	8	6	4	-16.6317016317034	0.568965517241379
766	Hazel	A ambiguus	F	20	2	9	6	4	-16.6317016317034	0.890909090909091
767	Hazel	A ambiguus	F	20	2	10	6	4	-16.6317016317034	0.283185840707965
768	Hazel	A ambiguus	F	20	3	1	8	2	21.2447552447536	0.540540540540541
769	Hazel	A ambiguus	F	20	3	2	8	2	21.2447552447536	0.616071428571429
770	Hazel	A ambiguus	F	20	3	3	8	2	21.2447552447536	0.324675324675325
771	Hazel	A ambiguus	F	20	3	4	8	2	21.2447552447536	0.451327433628319
772	Hazel	A ambiguus	F	20	3	5	8	2	21.2447552447536	0.473684210526316
773	Hazel	A ambiguus	F	20	3	6	8	2	21.2447552447536	0
774	Hazel	A ambiguus	F	20	3	7	8	2	21.2447552447536	0.745454545454545
775	Hazel	A ambiguus	F	20	3	8	8	2	21.2447552447536	0.46551724137931
776	Hazel	A ambiguus	F	20	3	9	8	2	21.2447552447536	0.582608695652174
777	Hazel	A ambiguus	F	20	3	10	8	2	21.2447552447536	0.422413793103448
778	Hazel	A ambiguus	F	30	1	2	0	10	-18.5081585081602	0
779	Hazel	A ambiguus	F	30	1	4	0	10	-18.5081585081602	0
780	Hazel	A ambiguus	F	30	1	8	0	10	-18.5081585081602	0
781	Hazel	A ambiguus	F	30	2	2	0	10	-47.6317016317034	0
782	Hazel	A ambiguus	F	30	2	4	0	10	-47.6317016317034	0
783	Hazel	A ambiguus	F	30	2	5	0	10	-47.6317016317034	0
784	Hazel	A ambiguus	F	30	2	6	0	10	-47.6317016317034	0
785	Hazel	A ambiguus	F	30	2	7	0	10	-47.6317016317034	0
786	Hazel	A ambiguus	F	30	2	8	0	10	-47.6317016317034	0
787	Hazel	A ambiguus	F	30	2	9	0	10	-47.6317016317034	0
788	Hazel	A ambiguus	F	30	2	10	0	10	-47.6317016317034	0
789	Hazel	A ambiguus	F	30	3	1	0	10	-4.75524475524639	0
790	Hazel	A ambiguus	F	30	3	2	0	10	-4.75524475524639	0
791	Hazel	A ambiguus	F	30	3	3	0	10	-4.75524475524639	0
792	Hazel	A ambiguus	F	30	3	4	0	10	-4.75524475524639	0
793	Hazel	A ambiguus	F	30	3	5	0	10	-4.75524475524639	0
794	Hazel	A ambiguus	F	30	3	6	0	10	-4.75524475524639	0
795	Hazel	A ambiguus	F	30	3	7	0	10	-4.75524475524639	0
796	Hazel	A ambiguus	F	30	3	8	0	10	-4.75524475524639	0
797	Hazel	A ambiguus	F	30	3	9	0	10	-4.75524475524639	0
798	Hazel	A ambiguus	F	30	3	10	0	10	-4.75524475524639	0
799	Hazel	A ambiguus	F	30	4	1	0	10	-10.8787878787896	0
800	Hazel	A ambiguus	F	30	4	2	0	10	-10.8787878787896	0
801	Hazel	A ambiguus	F	30	4	3	0	10	-10.8787878787896	0
802	Hazel	A ambiguus	F	30	4	4	0	10	-10.8787878787896	0
803	Hazel	A ambiguus	F	30	4	5	0	10	-10.8787878787896	0
804	Hazel	A ambiguus	F	30	4	6	0	10	-10.8787878787896	0
805	Hazel	A ambiguus	F	30	4	7	0	10	-10.8787878787896	0
806	Hazel	A ambiguus	F	30	4	8	0	10	-10.8787878787896	0
807	Hazel	A ambiguus	F	30	4	9	0	10	-10.8787878787896	0
808	Hazel	A ambiguus	F	30	4	10	0	10	-10.8787878787896	0
809	Hazel	A ambiguus	F	30	5	1	0	10	-46.0023310023325	0
810	Hazel	A ambiguus	F	30	5	2	0	10	-46.0023310023325	0
811	Hazel	A ambiguus	F	30	5	3	0	10	-46.0023310023325	0
812	Hazel	A ambiguus	F	30	5	4	0	10	-46.0023310023325	0
813	Hazel	A ambiguus	F	30	5	5	0	10	-46.0023310023325	0
814	Hazel	A ambiguus	F	30	5	6	0	10	-46.0023310023325	0
815	Hazel	A ambiguus	F	30	5	7	0	10	-46.0023310023325	0
816	Hazel	A ambiguus	F	30	5	8	0	10	-46.0023310023325	0
817	Hazel	A ambiguus	F	30	5	9	0	10	-46.0023310023325	0
818	Hazel	A ambiguus	F	30	5	10	0	10	-46.0023310023325	0
819	Hazel	A ambiguus	F	30	7	1	2	8	-42.2494172494187	0.234177215189873
820	Hazel	A ambiguus	F	30	7	8	2	8	-42.2494172494187	0.333333333333333
821	Hazel	A ambiguus	F	30	7	9	2	8	-42.2494172494187	0.0523255813953488
822	Hazel	A ambiguus	F	40	1	2	0	10	34.4918414918398	0
823	Hazel	A ambiguus	F	40	1	3	0	10	34.4918414918398	0
824	Hazel	A ambiguus	F	40	1	5	0	10	34.4918414918398	0
825	Hazel	A ambiguus	F	40	1	6	0	10	34.4918414918398	0
826	Hazel	A ambiguus	F	40	1	7	0	10	34.4918414918398	0
827	Hazel	A ambiguus	F	40	1	8	0	10	34.4918414918398	0.619047619047619
828	Hazel	A ambiguus	F	40	1	9	0	10	34.4918414918398	0
829	Hazel	A ambiguus	F	40	1	10	0	10	34.4918414918398	0
830	Hazel	A ambiguus	F	40	2	1	1	9	31.3682983682966	0
831	Hazel	A ambiguus	F	40	2	2	1	9	31.3682983682966	0
832	Hazel	A ambiguus	F	40	2	4	1	9	31.3682983682966	0
833	Hazel	A ambiguus	F	40	2	5	1	9	31.3682983682966	0.167420814479638
834	Hazel	A ambiguus	F	40	2	6	1	9	31.3682983682966	0.238095238095238
835	Hazel	A ambiguus	F	40	2	7	1	9	31.3682983682966	0
836	Hazel	A ambiguus	F	40	2	8	1	9	31.3682983682966	0
837	Hazel	A ambiguus	F	40	2	9	1	9	31.3682983682966	0
838	Hazel	A ambiguus	F	40	2	10	1	9	31.3682983682966	0
839	Hazel	A ambiguus	F	40	3	1	2	8	27.2447552447536	0
840	Hazel	A ambiguus	F	40	3	2	2	8	27.2447552447536	0
841	Hazel	A ambiguus	F	40	3	3	2	8	27.2447552447536	0
842	Hazel	A ambiguus	F	40	3	4	2	8	27.2447552447536	0
843	Hazel	A ambiguus	F	40	3	5	2	8	27.2447552447536	0
844	Hazel	A ambiguus	F	40	3	6	2	8	27.2447552447536	0.355
845	Hazel	A ambiguus	F	40	3	7	2	8	27.2447552447536	0
846	Hazel	A ambiguus	F	40	3	8	2	8	27.2447552447536	0
847	Hazel	A ambiguus	F	40	3	9	2	8	27.2447552447536	0
848	Hazel	A ambiguus	F	40	3	10	2	8	27.2447552447536	0.263636363636364
849	Hazel	A ambiguus	F	40	4	1	0	10	42.1212121212104	0
850	Hazel	A ambiguus	F	40	4	2	0	10	42.1212121212104	0
851	Hazel	A ambiguus	F	40	4	3	0	10	42.1212121212104	0
852	Hazel	A ambiguus	F	40	4	4	0	10	42.1212121212104	0
853	Hazel	A ambiguus	F	40	4	5	0	10	42.1212121212104	0.666666666666667
854	Hazel	A ambiguus	F	40	4	6	0	10	42.1212121212104	0
855	Hazel	A ambiguus	F	40	4	7	0	10	42.1212121212104	0
856	Hazel	A ambiguus	F	40	4	8	0	10	42.1212121212104	0.1
857	Hazel	A ambiguus	F	40	4	10	0	10	42.1212121212104	0.375
858	Hazel	A ambiguus	F	40	5	2	0	10	63.9976689976675	0.507692307692308
859	Hazel	A ambiguus	F	40	5	3	0	10	63.9976689976675	0
860	Hazel	A ambiguus	F	40	5	4	0	10	63.9976689976675	0
861	Hazel	A ambiguus	F	40	5	5	0	10	63.9976689976675	0
862	Hazel	A ambiguus	F	40	5	6	0	10	63.9976689976675	0
863	Hazel	A ambiguus	F	40	5	7	0	10	63.9976689976675	0
864	Hazel	A ambiguus	F	40	5	8	0	10	63.9976689976675	0
865	Hazel	A ambiguus	F	40	5	9	0	10	63.9976689976675	0
866	Hazel	A ambiguus	F	40	5	10	0	10	63.9976689976675	0
867	Hazel	A ambiguus	F	40	6	1	0	10	-1.12587412587573	0.032258064516129
868	Hazel	A ambiguus	F	40	6	2	0	10	-1.12587412587573	0
869	Hazel	A ambiguus	F	40	6	3	0	10	-1.12587412587573	0
870	Hazel	A ambiguus	F	40	6	4	0	10	-1.12587412587573	0
871	Hazel	A ambiguus	F	40	6	5	0	10	-1.12587412587573	0
872	Hazel	A ambiguus	F	40	6	6	0	10	-1.12587412587573	0.184210526315789
873	Hazel	A ambiguus	F	40	6	7	0	10	-1.12587412587573	0
874	Hazel	A ambiguus	F	40	6	8	0	10	-1.12587412587573	0.12
875	Hazel	A ambiguus	F	40	6	9	0	10	-1.12587412587573	0
876	Hazel	A ambiguus	F	40	6	10	0	10	-1.12587412587573	0
877	Madame	A ambiguus	F	5	1	1	0	10	-52.4527363184102	0
878	Madame	A ambiguus	F	5	1	2	0	10	-52.4527363184102	0
879	Madame	A ambiguus	F	5	1	3	0	10	-52.4527363184102	0
880	Madame	A ambiguus	F	5	1	4	0	10	-52.4527363184102	0
881	Madame	A ambiguus	F	5	1	5	0	10	-52.4527363184102	0
882	Madame	A ambiguus	F	5	1	6	0	10	-52.4527363184102	0
883	Madame	A ambiguus	F	5	1	7	0	10	-52.4527363184102	0
884	Madame	A ambiguus	F	5	1	8	0	10	-52.4527363184102	0
885	Madame	A ambiguus	F	5	1	9	0	10	-52.4527363184102	0
886	Madame	A ambiguus	F	5	1	10	0	10	-52.4527363184102	0
887	Madame	A ambiguus	F	5	2	1	6	4	-41.6044776119425	0
888	Madame	A ambiguus	F	5	2	2	6	4	-41.6044776119425	0
889	Madame	A ambiguus	F	5	2	3	6	4	-41.6044776119425	0
890	Madame	A ambiguus	F	5	2	4	6	4	-41.6044776119425	0.0714285714285714
891	Madame	A ambiguus	F	5	2	5	6	4	-41.6044776119425	0
892	Madame	A ambiguus	F	5	2	6	6	4	-41.6044776119425	0
893	Madame	A ambiguus	F	5	2	7	6	4	-41.6044776119425	0
894	Madame	A ambiguus	F	5	2	8	6	4	-41.6044776119425	0
895	Madame	A ambiguus	F	5	2	9	6	4	-41.6044776119425	0
896	Madame	A ambiguus	F	10	1	1	8	2	17.5472636815898	0
897	Madame	A ambiguus	F	10	1	2	8	2	17.5472636815898	0.176470588235294
898	Madame	A ambiguus	F	10	1	3	8	2	17.5472636815898	0.53968253968254
899	Madame	A ambiguus	F	10	1	4	8	2	17.5472636815898	0.483870967741935
900	Madame	A ambiguus	F	10	1	5	8	2	17.5472636815898	0.515151515151515
901	Madame	A ambiguus	F	10	1	6	8	2	17.5472636815898	0.447761194029851
902	Madame	A ambiguus	F	10	1	7	8	2	17.5472636815898	0.522388059701492
903	Madame	A ambiguus	F	10	1	8	8	2	17.5472636815898	0.426470588235294
904	Madame	A ambiguus	F	10	2	1	5	5	56.3955223880575	0
905	Madame	A ambiguus	F	10	2	2	5	5	56.3955223880575	0
906	Madame	A ambiguus	F	10	2	3	5	5	56.3955223880575	0
907	Madame	A ambiguus	F	10	2	4	5	5	56.3955223880575	0
908	Madame	A ambiguus	F	10	2	6	5	5	56.3955223880575	0
909	Madame	A ambiguus	F	10	2	7	5	5	56.3955223880575	0.393939393939394
910	Madame	A ambiguus	F	10	2	8	5	5	56.3955223880575	0.205882352941176
911	Madame	A ambiguus	F	10	2	9	5	5	56.3955223880575	0
912	Madame	A ambiguus	F	15	1	1	6	4	-15.4527363184102	0.659340659340659
913	Madame	A ambiguus	F	15	1	2	6	4	-15.4527363184102	0
914	Madame	A ambiguus	F	15	1	3	6	4	-15.4527363184102	0.75
915	Madame	A ambiguus	F	15	1	4	6	4	-15.4527363184102	0.573033707865168
916	Madame	A ambiguus	F	15	1	5	6	4	-15.4527363184102	0.555555555555556
917	Madame	A ambiguus	F	15	1	7	6	4	-15.4527363184102	0.486486486486486
918	Madame	A ambiguus	F	15	1	8	6	4	-15.4527363184102	0
919	Madame	A ambiguus	F	15	1	10	6	4	-15.4527363184102	0.467391304347826
920	Madame	A ambiguus	F	15	2	1	8	2	28.3955223880575	0.681818181818182
921	Madame	A ambiguus	F	15	2	2	8	2	28.3955223880575	0.505494505494505
922	Madame	A ambiguus	F	15	2	3	8	2	28.3955223880575	0.54639175257732
923	Madame	A ambiguus	F	15	2	4	8	2	28.3955223880575	0.494623655913978
924	Madame	A ambiguus	F	15	2	5	8	2	28.3955223880575	0.574468085106383
925	Madame	A ambiguus	F	15	2	6	8	2	28.3955223880575	0.479166666666667
926	Madame	A ambiguus	F	15	2	8	8	2	28.3955223880575	0.175257731958763
927	Madame	A ambiguus	F	15	2	10	8	2	28.3955223880575	0.422680412371134
928	Madame	A ambiguus	F	20	2	1	10	0	-27.6044776119425	0.756302521008403
929	Madame	A ambiguus	F	20	2	2	10	0	-27.6044776119425	0.474576271186441
930	Madame	A ambiguus	F	20	2	3	10	0	-27.6044776119425	0.705882352941177
931	Madame	A ambiguus	F	20	2	4	10	0	-27.6044776119425	0.807017543859649
932	Madame	A ambiguus	F	20	2	5	10	0	-27.6044776119425	0.705357142857143
933	Madame	A ambiguus	F	20	2	6	10	0	-27.6044776119425	0.728070175438597
934	Madame	A ambiguus	F	20	2	7	10	0	-27.6044776119425	0.724137931034483
935	Madame	A ambiguus	F	20	2	8	10	0	-27.6044776119425	0.637931034482759
936	Madame	A ambiguus	F	20	2	9	10	0	-27.6044776119425	0.798165137614679
937	Madame	A ambiguus	F	20	2	10	10	0	-27.6044776119425	0.758928571428572
938	Madame	A ambiguus	F	25	1	2	0	10	-63.4527363184102	0.689655172413793
939	Madame	A ambiguus	F	25	1	4	0	10	-63.4527363184102	0
940	Madame	A ambiguus	F	25	1	5	0	10	-63.4527363184102	0
941	Madame	A ambiguus	F	25	1	6	0	10	-63.4527363184102	0
942	Madame	A ambiguus	F	25	1	7	0	10	-63.4527363184102	0
943	Madame	A ambiguus	F	25	1	8	0	10	-63.4527363184102	0
944	Madame	A ambiguus	F	25	1	9	0	10	-63.4527363184102	0.0714285714285714
945	Madame	A ambiguus	F	25	1	10	0	10	-63.4527363184102	0
946	Madame	A ambiguus	F	25	2	1	0	10	-10.6044776119425	0
947	Madame	A ambiguus	F	25	2	2	0	10	-10.6044776119425	0
948	Madame	A ambiguus	F	25	2	3	0	10	-10.6044776119425	0
949	Madame	A ambiguus	F	25	2	4	0	10	-10.6044776119425	0
950	Madame	A ambiguus	F	25	2	5	0	10	-10.6044776119425	0.56
951	Madame	A ambiguus	F	25	2	6	0	10	-10.6044776119425	0.571428571428572
952	Madame	A ambiguus	F	25	2	7	0	10	-10.6044776119425	0
953	Madame	A ambiguus	F	25	2	8	0	10	-10.6044776119425	0
954	Madame	A ambiguus	F	25	2	9	0	10	-10.6044776119425	0
955	Madame	A ambiguus	F	25	2	10	0	10	-10.6044776119425	0
956	Madame	A ambiguus	F	25	3	1	4	6	-71.7562189054747	0.804195804195804
957	Madame	A ambiguus	F	25	3	2	4	6	-71.7562189054747	0
958	Madame	A ambiguus	F	25	3	3	4	6	-71.7562189054747	0.868055555555556
959	Madame	A ambiguus	F	25	3	5	4	6	-71.7562189054747	0.846153846153846
960	Madame	A ambiguus	F	25	3	6	4	6	-71.7562189054747	0.768707482993197
961	Madame	A ambiguus	F	25	3	7	4	6	-71.7562189054747	0
962	Madame	A ambiguus	F	25	3	8	4	6	-71.7562189054747	0.879432624113475
963	Madame	A ambiguus	F	25	4	2	7	3	-41.907960199007	0.659722222222222
964	Madame	A ambiguus	F	25	4	3	7	3	-41.907960199007	0
965	Madame	A ambiguus	F	25	4	4	7	3	-41.907960199007	0.762589928057554
966	Madame	A ambiguus	F	25	4	5	7	3	-41.907960199007	0.830882352941177
967	Madame	A ambiguus	F	25	4	6	7	3	-41.907960199007	0.780141843971631
968	Madame	A ambiguus	F	25	4	7	7	3	-41.907960199007	0.815068493150685
969	Madame	A ambiguus	F	25	4	9	7	3	-41.907960199007	0.755102040816327
970	Madame	A ambiguus	F	25	4	10	7	3	-41.907960199007	0.724137931034483
971	Madame	A ambiguus	F	30	1	1	6	4	12.5472636815898	0.694610778443114
972	Madame	A ambiguus	F	30	1	2	6	4	12.5472636815898	0.75
973	Madame	A ambiguus	F	30	1	3	6	4	12.5472636815898	0.703488372093023
974	Madame	A ambiguus	F	30	1	6	6	4	12.5472636815898	0.631578947368421
975	Madame	A ambiguus	F	30	1	7	6	4	12.5472636815898	0.714285714285714
976	Madame	A ambiguus	F	30	1	8	6	4	12.5472636815898	0.817647058823529
977	Madame	A ambiguus	F	30	1	9	6	4	12.5472636815898	0.651162790697674
978	Madame	A ambiguus	F	30	1	10	6	4	12.5472636815898	0
979	Madame	A ambiguus	F	30	2	1	8	2	-7.60447761194246	0.812865497076023
980	Madame	A ambiguus	F	30	2	2	8	2	-7.60447761194246	0.842424242424242
981	Madame	A ambiguus	F	30	2	3	8	2	-7.60447761194246	0.742690058479532
982	Madame	A ambiguus	F	30	2	4	8	2	-7.60447761194246	0.808139534883721
983	Madame	A ambiguus	F	30	2	5	8	2	-7.60447761194246	0
984	Madame	A ambiguus	F	30	2	6	8	2	-7.60447761194246	0.835294117647059
985	Madame	A ambiguus	F	30	2	7	8	2	-7.60447761194246	0.850299401197605
986	Madame	A ambiguus	F	30	2	8	8	2	-7.60447761194246	0.819277108433735
987	Madame	A ambiguus	F	30	2	9	8	2	-7.60447761194246	0
988	Madame	A ambiguus	F	30	2	10	8	2	-7.60447761194246	0.863905325443787
989	Madame	A ambiguus	F	40	1	1	0	10	-10.4527363184102	0
990	Madame	A ambiguus	F	40	1	2	0	10	-10.4527363184102	0
991	Madame	A ambiguus	F	40	1	3	0	10	-10.4527363184102	0
992	Madame	A ambiguus	F	40	1	4	0	10	-10.4527363184102	0
993	Madame	A ambiguus	F	40	1	5	0	10	-10.4527363184102	0
994	Madame	A ambiguus	F	40	1	6	0	10	-10.4527363184102	0
995	Madame	A ambiguus	F	40	1	7	0	10	-10.4527363184102	0
996	Madame	A ambiguus	F	40	1	8	0	10	-10.4527363184102	0
997	Madame	A ambiguus	F	40	1	9	0	10	-10.4527363184102	0
998	Madame	A ambiguus	F	40	1	10	0	10	-10.4527363184102	0
999	Madame	A ambiguus	F	40	2	1	5	5	48.3955223880575	0
1000	Madame	A ambiguus	F	40	2	2	5	5	48.3955223880575	0.729857819905213
1001	Madame	A ambiguus	F	40	2	3	5	5	48.3955223880575	0.752427184466019
1002	Madame	A ambiguus	F	40	2	4	5	5	48.3955223880575	0.846511627906977
1003	Madame	A ambiguus	F	40	2	5	5	5	48.3955223880575	0.855813953488372
1004	Madame	A ambiguus	F	40	2	6	5	5	48.3955223880575	0
1005	Madame	A ambiguus	F	40	2	7	5	5	48.3955223880575	0.808411214953271
1006	Madame	A ambiguus	F	40	2	8	5	5	48.3955223880575	0
1007	Madame	A ambiguus	F	40	2	9	5	5	48.3955223880575	0
1008	Madame	A ambiguus	F	40	2	10	5	5	48.3955223880575	0
1009	Madame	A ambiguus	F	40	3	1	2	8	16.2437810945253	0
1010	Madame	A ambiguus	F	40	3	2	2	8	16.2437810945253	0
1011	Madame	A ambiguus	F	40	3	3	2	8	16.2437810945253	0.744075829383886
1012	Madame	A ambiguus	F	40	3	4	2	8	16.2437810945253	0
1013	Madame	A ambiguus	F	40	3	5	2	8	16.2437810945253	0
1014	Madame	A ambiguus	F	40	3	6	2	8	16.2437810945253	0
1015	Madame	A ambiguus	F	40	3	7	2	8	16.2437810945253	0
1016	Madame	A ambiguus	F	40	3	8	2	8	16.2437810945253	0.893518518518518
1017	Madame	A ambiguus	F	40	3	9	2	8	16.2437810945253	0
1018	Madame	A ambiguus	F	40	3	10	2	8	16.2437810945253	0
1019	Madame	A ambiguus	F	40	4	1	1	9	-15.907960199007	0
1020	Madame	A ambiguus	F	40	4	2	1	9	-15.907960199007	0
1021	Madame	A ambiguus	F	40	4	3	1	9	-15.907960199007	0
1022	Madame	A ambiguus	F	40	4	4	1	9	-15.907960199007	0
1023	Madame	A ambiguus	F	40	4	5	1	9	-15.907960199007	0
1024	Madame	A ambiguus	F	40	4	6	1	9	-15.907960199007	0
1025	Madame	A ambiguus	F	40	4	7	1	9	-15.907960199007	0
1026	Madame	A ambiguus	F	40	4	8	1	9	-15.907960199007	0.689655172413793
1027	Madame	A ambiguus	F	40	4	9	1	9	-15.907960199007	0
1028	Madame	A ambiguus	F	40	4	10	1	9	-15.907960199007	0
1029	Madame	A ambiguus	F	40	5	1	0	10	44.9402985074607	0
1030	Madame	A ambiguus	F	40	5	2	0	10	44.9402985074607	0
1031	Madame	A ambiguus	F	40	5	3	0	10	44.9402985074607	0.0869565217391304
1032	Madame	A ambiguus	F	40	5	4	0	10	44.9402985074607	0
1033	Madame	A ambiguus	F	40	5	5	0	10	44.9402985074607	0
1034	Madame	A ambiguus	F	40	5	6	0	10	44.9402985074607	0
1035	Madame	A ambiguus	F	40	5	7	0	10	44.9402985074607	0
1036	Madame	A ambiguus	F	40	5	8	0	10	44.9402985074607	0
1037	Madame	A ambiguus	F	40	5	9	0	10	44.9402985074607	0
1038	Madame	A ambiguus	F	40	5	10	0	10	44.9402985074607	0
1039	Madame	A ambiguus	F	40	6	1	0	10	11.7885572139285	0
1040	Madame	A ambiguus	F	40	6	2	0	10	11.7885572139285	0.0316455696202532
1041	Madame	A ambiguus	F	40	6	3	0	10	11.7885572139285	0
1042	Madame	A ambiguus	F	40	6	4	0	10	11.7885572139285	0
1043	Madame	A ambiguus	F	40	6	5	0	10	11.7885572139285	0.48
1044	Madame	A ambiguus	F	40	6	6	0	10	11.7885572139285	0
1045	Madame	A ambiguus	F	40	6	7	0	10	11.7885572139285	0
1046	Madame	A ambiguus	F	40	6	8	0	10	11.7885572139285	0
1047	Madame	A ambiguus	F	40	6	9	0	10	11.7885572139285	0
1048	Madame	A ambiguus	F	40	6	10	0	10	11.7885572139285	0
1049	Gargamel	A glaucogularis	M	5	1	1	0	10	0.619047619046796	0
1050	Gargamel	A glaucogularis	M	5	1	2	0	10	0.619047619046796	0.210526315789474
1051	Gargamel	A glaucogularis	M	5	1	3	0	10	0.619047619046796	0.235294117647059
1052	Gargamel	A glaucogularis	M	5	1	4	0	10	0.619047619046796	0
1053	Gargamel	A glaucogularis	M	5	1	5	0	10	0.619047619046796	0
1054	Gargamel	A glaucogularis	M	5	1	6	0	10	0.619047619046796	0
1055	Gargamel	A glaucogularis	M	5	1	7	0	10	0.619047619046796	0.12
1056	Gargamel	A glaucogularis	M	5	1	8	0	10	0.619047619046796	0
1057	Gargamel	A glaucogularis	M	5	1	9	0	10	0.619047619046796	0.19047619047619
1058	Gargamel	A glaucogularis	M	5	1	10	0	10	0.619047619046796	0
1059	Gargamel	A glaucogularis	M	5	2	1	0	10	0.904761904761131	0.166666666666667
1060	Gargamel	A glaucogularis	M	5	2	3	0	10	0.904761904761131	0
1061	Gargamel	A glaucogularis	M	5	2	4	0	10	0.904761904761131	0
1062	Gargamel	A glaucogularis	M	5	2	5	0	10	0.904761904761131	0.153846153846154
1063	Gargamel	A glaucogularis	M	5	2	6	0	10	0.904761904761131	0.206896551724138
1064	Gargamel	A glaucogularis	M	5	2	7	0	10	0.904761904761131	0.15
1065	Gargamel	A glaucogularis	M	5	2	8	0	10	0.904761904761131	0
1066	Gargamel	A glaucogularis	M	5	2	9	0	10	0.904761904761131	0
1067	Gargamel	A glaucogularis	M	5	2	10	0	10	0.904761904761131	0
1068	Gargamel	A glaucogularis	M	5	3	1	2	8	-2.80952380952453	0.125
1069	Gargamel	A glaucogularis	M	5	3	2	2	8	-2.80952380952453	0
1070	Gargamel	A glaucogularis	M	5	3	3	2	8	-2.80952380952453	0.266666666666667
1071	Gargamel	A glaucogularis	M	5	3	4	2	8	-2.80952380952453	0
1072	Gargamel	A glaucogularis	M	5	3	5	2	8	-2.80952380952453	0.222222222222222
1073	Gargamel	A glaucogularis	M	5	3	6	2	8	-2.80952380952453	0.0681818181818182
1074	Gargamel	A glaucogularis	M	5	3	7	2	8	-2.80952380952453	0.3
1075	Gargamel	A glaucogularis	M	5	3	8	2	8	-2.80952380952453	0
1076	Gargamel	A glaucogularis	M	5	3	9	2	8	-2.80952380952453	0
1077	Gargamel	A glaucogularis	M	5	3	10	2	8	-2.80952380952453	0
1078	Gargamel	A glaucogularis	M	5	4	1	0	10	-0.523809523810201	0.212121212121212
1079	Gargamel	A glaucogularis	M	5	4	2	0	10	-0.523809523810201	0
1080	Gargamel	A glaucogularis	M	5	4	3	0	10	-0.523809523810201	0
1081	Gargamel	A glaucogularis	M	5	4	4	0	10	-0.523809523810201	0
1082	Gargamel	A glaucogularis	M	5	4	5	0	10	-0.523809523810201	0
1083	Gargamel	A glaucogularis	M	5	4	6	0	10	-0.523809523810201	0
1084	Gargamel	A glaucogularis	M	5	4	7	0	10	-0.523809523810201	0
1085	Gargamel	A glaucogularis	M	5	4	8	0	10	-0.523809523810201	0
1086	Gargamel	A glaucogularis	M	5	4	9	0	10	-0.523809523810201	0
1087	Gargamel	A glaucogularis	M	5	4	10	0	10	-0.523809523810201	0
1088	Gargamel	A glaucogularis	M	5	5	1	0	10	2.76190476190425	0
1089	Gargamel	A glaucogularis	M	5	5	2	0	10	2.76190476190425	0
1090	Gargamel	A glaucogularis	M	5	5	3	0	10	2.76190476190425	0
1091	Gargamel	A glaucogularis	M	5	5	4	0	10	2.76190476190425	0
1092	Gargamel	A glaucogularis	M	5	5	5	0	10	2.76190476190425	0
1093	Gargamel	A glaucogularis	M	5	5	6	0	10	2.76190476190425	0
1094	Gargamel	A glaucogularis	M	5	5	7	0	10	2.76190476190425	0
1095	Gargamel	A glaucogularis	M	5	5	8	0	10	2.76190476190425	0
1096	Gargamel	A glaucogularis	M	5	5	9	0	10	2.76190476190425	0
1097	Gargamel	A glaucogularis	M	5	5	10	0	10	2.76190476190425	0
1098	Gargamel	A glaucogularis	M	5	6	2	0	10	-0.952380952381418	0
1099	Gargamel	A glaucogularis	M	5	6	3	0	10	-0.952380952381418	0
1100	Gargamel	A glaucogularis	M	5	6	5	0	10	-0.952380952381418	0
1101	Gargamel	A glaucogularis	M	5	6	6	0	10	-0.952380952381418	0
1102	Gargamel	A glaucogularis	M	5	6	7	0	10	-0.952380952381418	0
1103	Gargamel	A glaucogularis	M	5	6	8	0	10	-0.952380952381418	0
1104	Gargamel	A glaucogularis	M	5	6	9	0	10	-0.952380952381418	0
1105	Gargamel	A glaucogularis	M	5	6	10	0	10	-0.952380952381418	0
1106	Long John	A glaucogularis	M	5	1	1	0	10	-5.66666666666686	0
1107	Long John	A glaucogularis	M	5	1	2	0	10	-5.66666666666686	0
1108	Long John	A glaucogularis	M	5	1	3	0	10	-5.66666666666686	0
1109	Long John	A glaucogularis	M	5	1	4	0	10	-5.66666666666686	0
1110	Long John	A glaucogularis	M	5	1	5	0	10	-5.66666666666686	0
1111	Long John	A glaucogularis	M	5	1	6	0	10	-5.66666666666686	0
1112	Long John	A glaucogularis	M	5	1	7	0	10	-5.66666666666686	0
1113	Long John	A glaucogularis	M	5	1	8	0	10	-5.66666666666686	0
1114	Long John	A glaucogularis	M	5	1	9	0	10	-5.66666666666686	0
1115	Long John	A glaucogularis	M	5	1	10	0	10	-5.66666666666686	0
1116	Long John	A glaucogularis	M	5	2	1	0	10	5.33333333333314	0
1117	Long John	A glaucogularis	M	5	2	2	0	10	5.33333333333314	0.111111111111111
1118	Long John	A glaucogularis	M	5	2	3	0	10	5.33333333333314	0
1119	Long John	A glaucogularis	M	5	2	4	0	10	5.33333333333314	0
1120	Long John	A glaucogularis	M	5	2	5	0	10	5.33333333333314	0
1121	Long John	A glaucogularis	M	5	2	6	0	10	5.33333333333314	0
1122	Long John	A glaucogularis	M	5	2	7	0	10	5.33333333333314	0
1123	Long John	A glaucogularis	M	5	2	8	0	10	5.33333333333314	0
1124	Long John	A glaucogularis	M	5	2	9	0	10	5.33333333333314	0
1125	Long John	A glaucogularis	M	5	2	10	0	10	5.33333333333314	0
1126	Long John	A glaucogularis	M	5	3	1	0	10	-4.66666666666686	0
1127	Long John	A glaucogularis	M	5	3	2	0	10	-4.66666666666686	0
1128	Long John	A glaucogularis	M	5	3	3	0	10	-4.66666666666686	0
1129	Long John	A glaucogularis	M	5	3	4	0	10	-4.66666666666686	0
1130	Long John	A glaucogularis	M	5	3	5	0	10	-4.66666666666686	0
1131	Long John	A glaucogularis	M	5	3	6	0	10	-4.66666666666686	0
1132	Long John	A glaucogularis	M	5	3	7	0	10	-4.66666666666686	0.142857142857143
1133	Long John	A glaucogularis	M	5	3	8	0	10	-4.66666666666686	0
1134	Long John	A glaucogularis	M	5	3	9	0	10	-4.66666666666686	0
1135	Long John	A glaucogularis	M	5	3	10	0	10	-4.66666666666686	0
1136	Long John	A glaucogularis	M	5	4	1	0	10	15.3333333333331	0.176470588235294
1137	Long John	A glaucogularis	M	5	4	2	0	10	15.3333333333331	0
1138	Long John	A glaucogularis	M	5	4	3	0	10	15.3333333333331	0
1139	Long John	A glaucogularis	M	5	4	4	0	10	15.3333333333331	0
1140	Long John	A glaucogularis	M	5	4	5	0	10	15.3333333333331	0
1141	Long John	A glaucogularis	M	5	4	6	0	10	15.3333333333331	0
1142	Long John	A glaucogularis	M	5	4	7	0	10	15.3333333333331	0
1143	Long John	A glaucogularis	M	5	4	8	0	10	15.3333333333331	0
1144	Long John	A glaucogularis	M	5	4	9	0	10	15.3333333333331	0
1145	Long John	A glaucogularis	M	5	4	10	0	10	15.3333333333331	0
1146	Long John	A glaucogularis	M	5	5	1	0	10	-9.66666666666674	0
1147	Long John	A glaucogularis	M	5	5	2	0	10	-9.66666666666674	0
1148	Long John	A glaucogularis	M	5	5	3	0	10	-9.66666666666674	0
1149	Long John	A glaucogularis	M	5	5	4	0	10	-9.66666666666674	0.114285714285714
1150	Long John	A glaucogularis	M	5	5	5	0	10	-9.66666666666674	0
1151	Long John	A glaucogularis	M	5	5	6	0	10	-9.66666666666674	0
1152	Long John	A glaucogularis	M	5	5	7	0	10	-9.66666666666674	0
1153	Long John	A glaucogularis	M	5	5	8	0	10	-9.66666666666674	0
1154	Long John	A glaucogularis	M	5	5	9	0	10	-9.66666666666674	0
1155	Long John	A glaucogularis	M	5	5	10	0	10	-9.66666666666674	0
1156	Long John	A glaucogularis	M	5	6	1	0	10	-0.666666666666742	0
1157	Long John	A glaucogularis	M	5	6	2	0	10	-0.666666666666742	0
1158	Long John	A glaucogularis	M	5	6	3	0	10	-0.666666666666742	0
1159	Long John	A glaucogularis	M	5	6	4	0	10	-0.666666666666742	0
1160	Long John	A glaucogularis	M	5	6	5	0	10	-0.666666666666742	0
1161	Long John	A glaucogularis	M	5	6	6	0	10	-0.666666666666742	0
1162	Long John	A glaucogularis	M	5	6	7	0	10	-0.666666666666742	0
1163	Long John	A glaucogularis	M	5	6	8	0	10	-0.666666666666742	0
1164	Long John	A glaucogularis	M	5	6	10	0	10	-0.666666666666742	0
1165	Lady	A glaucogularis	F	5	2	1	0	10	-17.8089887640463	0
1166	Lady	A glaucogularis	F	5	2	2	0	10	-17.8089887640463	0
1167	Lady	A glaucogularis	F	5	2	3	0	10	-17.8089887640463	0
1168	Lady	A glaucogularis	F	5	2	4	0	10	-17.8089887640463	0
1169	Lady	A glaucogularis	F	5	2	5	0	10	-17.8089887640463	0
1170	Lady	A glaucogularis	F	5	2	6	0	10	-17.8089887640463	0
1171	Lady	A glaucogularis	F	5	2	7	0	10	-17.8089887640463	0.428571428571429
1172	Lady	A glaucogularis	F	5	2	8	0	10	-17.8089887640463	0
1173	Lady	A glaucogularis	F	5	2	9	0	10	-17.8089887640463	0
1174	Lady	A glaucogularis	F	5	2	10	0	10	-17.8089887640463	0
1175	Lady	A glaucogularis	F	5	3	1	0	10	-4.25842696629343	0
1176	Lady	A glaucogularis	F	5	3	2	0	10	-4.25842696629343	0
1177	Lady	A glaucogularis	F	5	3	3	0	10	-4.25842696629343	0
1178	Lady	A glaucogularis	F	5	3	4	0	10	-4.25842696629343	0
1179	Lady	A glaucogularis	F	5	3	5	0	10	-4.25842696629343	0
1180	Lady	A glaucogularis	F	5	3	6	0	10	-4.25842696629343	0
1181	Lady	A glaucogularis	F	5	3	7	0	10	-4.25842696629343	0
1182	Lady	A glaucogularis	F	5	3	8	0	10	-4.25842696629343	0
1183	Lady	A glaucogularis	F	5	3	9	0	10	-4.25842696629343	0
1184	Lady	A glaucogularis	F	5	3	10	0	10	-4.25842696629343	0
1185	Lady	A glaucogularis	F	5	4	1	3	7	5.29213483145941	0
1186	Lady	A glaucogularis	F	5	4	2	3	7	5.29213483145941	0
1187	Lady	A glaucogularis	F	5	4	3	3	7	5.29213483145941	0
1188	Lady	A glaucogularis	F	5	4	4	3	7	5.29213483145941	0
1189	Lady	A glaucogularis	F	5	4	5	3	7	5.29213483145941	0
1190	Lady	A glaucogularis	F	5	4	6	3	7	5.29213483145941	0
1191	Lady	A glaucogularis	F	5	4	8	3	7	5.29213483145941	0.285714285714286
1192	Lady	A glaucogularis	F	5	4	9	3	7	5.29213483145941	0
1193	Lady	A glaucogularis	F	5	4	10	3	7	5.29213483145941	0
1194	Lady	A glaucogularis	F	5	5	1	8	2	12.8426966292124	0
1195	Lady	A glaucogularis	F	5	5	2	8	2	12.8426966292124	0
1196	Lady	A glaucogularis	F	5	5	3	8	2	12.8426966292124	0
1197	Lady	A glaucogularis	F	5	5	4	8	2	12.8426966292124	0
1198	Lady	A glaucogularis	F	5	5	5	8	2	12.8426966292124	0
1199	Lady	A glaucogularis	F	5	5	6	8	2	12.8426966292124	0
1200	Lady	A glaucogularis	F	5	5	7	8	2	12.8426966292124	0
1201	Lady	A glaucogularis	F	5	5	8	8	2	12.8426966292124	0
1202	Lady	A glaucogularis	F	5	5	9	8	2	12.8426966292124	0
1203	Lady	A glaucogularis	F	5	5	10	8	2	12.8426966292124	0.0769230769230769
1204	Lady	A glaucogularis	F	10	1	1	6	4	5.6404494382009	0
1205	Lady	A glaucogularis	F	10	1	2	6	4	5.6404494382009	0
1206	Lady	A glaucogularis	F	10	1	3	6	4	5.6404494382009	0
1207	Lady	A glaucogularis	F	10	1	4	6	4	5.6404494382009	0.3125
1208	Lady	A glaucogularis	F	10	1	5	6	4	5.6404494382009	0
1209	Lady	A glaucogularis	F	10	1	6	6	4	5.6404494382009	0
1210	Lady	A glaucogularis	F	10	1	7	6	4	5.6404494382009	0.046875
1211	Lady	A glaucogularis	F	10	1	8	6	4	5.6404494382009	0
1212	Lady	A glaucogularis	F	10	1	10	6	4	5.6404494382009	0.0892857142857143
1213	Lady	A glaucogularis	F	10	2	1	8	2	5.19101123595374	0
1214	Lady	A glaucogularis	F	10	2	2	8	2	5.19101123595374	0
1215	Lady	A glaucogularis	F	10	2	3	8	2	5.19101123595374	0
1216	Lady	A glaucogularis	F	10	2	4	8	2	5.19101123595374	0
1217	Lady	A glaucogularis	F	10	2	5	8	2	5.19101123595374	0
1218	Lady	A glaucogularis	F	10	2	6	8	2	5.19101123595374	0
1219	Lady	A glaucogularis	F	10	2	7	8	2	5.19101123595374	0
1220	Lady	A glaucogularis	F	10	2	8	8	2	5.19101123595374	0
1221	Lady	A glaucogularis	F	10	2	9	8	2	5.19101123595374	0
1222	Lady	A glaucogularis	F	10	2	10	8	2	5.19101123595374	0
1223	Lady	A glaucogularis	F	15	1	1	1	9	11.6404494382009	0
1224	Lady	A glaucogularis	F	15	1	2	1	9	11.6404494382009	0
1225	Lady	A glaucogularis	F	15	1	3	1	9	11.6404494382009	0
1226	Lady	A glaucogularis	F	15	1	4	1	9	11.6404494382009	0
1227	Lady	A glaucogularis	F	15	1	5	1	9	11.6404494382009	0
1228	Lady	A glaucogularis	F	15	1	6	1	9	11.6404494382009	0
1229	Lady	A glaucogularis	F	15	1	7	1	9	11.6404494382009	0.4
1230	Lady	A glaucogularis	F	15	1	8	1	9	11.6404494382009	0.377777777777778
1231	Lady	A glaucogularis	F	15	1	9	1	9	11.6404494382009	0
1232	Lady	A glaucogularis	F	15	1	10	1	9	11.6404494382009	0
1233	Lady	A glaucogularis	F	15	2	2	0	10	1.19101123595374	0.111111111111111
1234	Lady	A glaucogularis	F	15	2	3	0	10	1.19101123595374	0.592592592592593
1235	Lady	A glaucogularis	F	15	2	4	0	10	1.19101123595374	0.131868131868132
1236	Lady	A glaucogularis	F	15	2	5	0	10	1.19101123595374	0.341463414634146
1237	Lady	A glaucogularis	F	15	2	6	0	10	1.19101123595374	0.346153846153846
1238	Lady	A glaucogularis	F	15	2	7	0	10	1.19101123595374	0
1239	Lady	A glaucogularis	F	15	2	8	0	10	1.19101123595374	0
1240	Lady	A glaucogularis	F	15	2	9	0	10	1.19101123595374	0.5
1241	Lady	A glaucogularis	F	15	2	10	0	10	1.19101123595374	0.615384615384615
1242	Lady	A glaucogularis	F	15	3	1	0	10	-13.2584269662934	0
1243	Lady	A glaucogularis	F	15	3	2	0	10	-13.2584269662934	0.0789473684210526
1244	Lady	A glaucogularis	F	15	3	3	0	10	-13.2584269662934	0
1245	Lady	A glaucogularis	F	15	3	4	0	10	-13.2584269662934	0.576923076923077
1246	Lady	A glaucogularis	F	15	3	5	0	10	-13.2584269662934	0
1247	Lady	A glaucogularis	F	15	3	6	0	10	-13.2584269662934	0.64
1248	Lady	A glaucogularis	F	15	3	7	0	10	-13.2584269662934	0
1249	Lady	A glaucogularis	F	15	3	8	0	10	-13.2584269662934	0.121212121212121
1250	Lady	A glaucogularis	F	15	3	9	0	10	-13.2584269662934	0.693877551020408
1251	Lady	A glaucogularis	F	15	3	10	0	10	-13.2584269662934	0
1252	Lady	A glaucogularis	F	15	4	1	0	10	-3.70786516854059	0
1253	Lady	A glaucogularis	F	15	4	2	0	10	-3.70786516854059	0
1254	Lady	A glaucogularis	F	15	4	3	0	10	-3.70786516854059	0
1255	Lady	A glaucogularis	F	15	4	4	0	10	-3.70786516854059	0
1256	Lady	A glaucogularis	F	15	4	5	0	10	-3.70786516854059	0
1257	Lady	A glaucogularis	F	15	4	6	0	10	-3.70786516854059	0
1258	Lady	A glaucogularis	F	15	4	7	0	10	-3.70786516854059	0
1259	Lady	A glaucogularis	F	15	4	8	0	10	-3.70786516854059	0
1260	Lady	A glaucogularis	F	15	4	9	0	10	-3.70786516854059	0
1261	Lady	A glaucogularis	F	15	5	1	0	10	-4.15730337078764	0
1262	Lady	A glaucogularis	F	15	5	2	0	10	-4.15730337078764	0
1263	Lady	A glaucogularis	F	15	5	3	0	10	-4.15730337078764	0
1264	Lady	A glaucogularis	F	15	5	4	0	10	-4.15730337078764	0
1265	Lady	A glaucogularis	F	15	5	5	0	10	-4.15730337078764	0.25
1266	Lady	A glaucogularis	F	15	5	7	0	10	-4.15730337078764	0.285714285714286
1267	Lady	A glaucogularis	F	15	5	9	0	10	-4.15730337078764	0.551724137931034
1268	Lady	A glaucogularis	F	15	5	10	0	10	-4.15730337078764	0.428571428571429
1269	Lady	A glaucogularis	F	15	6	1	0	10	1.39325842696519	0.294117647058824
1270	Lady	A glaucogularis	F	15	6	2	0	10	1.39325842696519	0
1271	Lady	A glaucogularis	F	15	6	3	0	10	1.39325842696519	0.318181818181818
1272	Lady	A glaucogularis	F	15	6	4	0	10	1.39325842696519	0
1273	Lady	A glaucogularis	F	15	6	5	0	10	1.39325842696519	0.5
1274	Lady	A glaucogularis	F	15	6	6	0	10	1.39325842696519	0
1275	Lady	A glaucogularis	F	15	6	7	0	10	1.39325842696519	0
1276	Lady	A glaucogularis	F	15	6	8	0	10	1.39325842696519	0
1277	Lady	A glaucogularis	F	15	6	9	0	10	1.39325842696519	0
1278	Lady	A glaucogularis	F	15	6	10	0	10	1.39325842696519	0.4
1279	Charlie	A glaucogularis	M	5	1	1	0	10	-36.9386503067489	0
1280	Charlie	A glaucogularis	M	5	1	2	0	10	-36.9386503067489	0
1281	Charlie	A glaucogularis	M	5	1	3	0	10	-36.9386503067489	0
1282	Charlie	A glaucogularis	M	5	1	4	0	10	-36.9386503067489	0
1283	Charlie	A glaucogularis	M	5	1	5	0	10	-36.9386503067489	0
1284	Charlie	A glaucogularis	M	5	1	6	0	10	-36.9386503067489	0
1285	Charlie	A glaucogularis	M	5	1	7	0	10	-36.9386503067489	0
1286	Charlie	A glaucogularis	M	5	1	8	0	10	-36.9386503067489	0
1287	Charlie	A glaucogularis	M	5	1	9	0	10	-36.9386503067489	0
1288	Charlie	A glaucogularis	M	5	1	10	0	10	-36.9386503067489	0
1289	Charlie	A glaucogularis	M	5	2	1	0	10	-0.472392638037149	0
1290	Charlie	A glaucogularis	M	5	2	2	0	10	-0.472392638037149	0
1291	Charlie	A glaucogularis	M	5	2	3	0	10	-0.472392638037149	0
1292	Charlie	A glaucogularis	M	5	2	4	0	10	-0.472392638037149	0
1293	Charlie	A glaucogularis	M	5	2	5	0	10	-0.472392638037149	0
1294	Charlie	A glaucogularis	M	5	2	6	0	10	-0.472392638037149	0
1295	Charlie	A glaucogularis	M	5	2	7	0	10	-0.472392638037149	0
1296	Charlie	A glaucogularis	M	5	2	8	0	10	-0.472392638037149	0
1297	Charlie	A glaucogularis	M	5	2	9	0	10	-0.472392638037149	0
1298	Charlie	A glaucogularis	M	5	2	10	0	10	-0.472392638037149	0
1299	Charlie	A glaucogularis	M	5	3	1	0	10	-1.00613496932556	0
1300	Charlie	A glaucogularis	M	5	3	2	0	10	-1.00613496932556	0
1301	Charlie	A glaucogularis	M	5	3	3	0	10	-1.00613496932556	0
1302	Charlie	A glaucogularis	M	5	3	4	0	10	-1.00613496932556	0.148148148148148
1303	Charlie	A glaucogularis	M	5	3	5	0	10	-1.00613496932556	0
1304	Charlie	A glaucogularis	M	5	3	6	0	10	-1.00613496932556	0
1305	Charlie	A glaucogularis	M	5	3	7	0	10	-1.00613496932556	0
1306	Charlie	A glaucogularis	M	5	3	8	0	10	-1.00613496932556	0
1307	Charlie	A glaucogularis	M	5	3	9	0	10	-1.00613496932556	0
1308	Charlie	A glaucogularis	M	5	3	10	0	10	-1.00613496932556	0
1309	Charlie	A glaucogularis	M	5	4	1	1	9	-18.5398773006139	0
1310	Charlie	A glaucogularis	M	5	4	2	1	9	-18.5398773006139	0
1311	Charlie	A glaucogularis	M	5	4	3	1	9	-18.5398773006139	0
1312	Charlie	A glaucogularis	M	5	4	4	1	9	-18.5398773006139	0
1313	Charlie	A glaucogularis	M	5	4	5	1	9	-18.5398773006139	0
1314	Charlie	A glaucogularis	M	5	4	6	1	9	-18.5398773006139	0
1315	Charlie	A glaucogularis	M	5	4	7	1	9	-18.5398773006139	0
1316	Charlie	A glaucogularis	M	10	1	1	4	6	21.0613496932511	0
1317	Charlie	A glaucogularis	M	10	1	4	4	6	21.0613496932511	0
1318	Charlie	A glaucogularis	M	10	1	8	4	6	21.0613496932511	0
1319	Charlie	A glaucogularis	M	10	1	9	4	6	21.0613496932511	0
1320	Charlie	A glaucogularis	M	10	1	10	4	6	21.0613496932511	0
1321	Charlie	A glaucogularis	M	10	2	3	5	5	-13.4723926380371	0
1322	Charlie	A glaucogularis	M	10	2	4	5	5	-13.4723926380371	0
1323	Charlie	A glaucogularis	M	10	2	7	5	5	-13.4723926380371	0
1324	Charlie	A glaucogularis	M	10	2	8	5	5	-13.4723926380371	0
1325	Charlie	A glaucogularis	M	10	2	10	5	5	-13.4723926380371	0
1326	Charlie	A glaucogularis	M	15	1	1	5	5	10.0613496932511	0
1327	Charlie	A glaucogularis	M	15	1	2	5	5	10.0613496932511	0
1328	Charlie	A glaucogularis	M	15	1	3	5	5	10.0613496932511	0
1329	Charlie	A glaucogularis	M	15	1	4	5	5	10.0613496932511	0
1330	Charlie	A glaucogularis	M	15	1	5	5	5	10.0613496932511	0
1331	Charlie	A glaucogularis	M	15	1	6	5	5	10.0613496932511	0.188888888888889
1332	Charlie	A glaucogularis	M	15	1	7	5	5	10.0613496932511	0.206521739130435
1333	Charlie	A glaucogularis	M	15	1	8	5	5	10.0613496932511	0
1334	Charlie	A glaucogularis	M	15	1	9	5	5	10.0613496932511	0
1335	Charlie	A glaucogularis	M	15	1	10	5	5	10.0613496932511	0
1336	Charlie	A glaucogularis	M	15	2	1	2	8	21.5276073619629	0.5
1337	Charlie	A glaucogularis	M	15	2	2	2	8	21.5276073619629	0
1338	Charlie	A glaucogularis	M	15	2	3	2	8	21.5276073619629	0
1339	Charlie	A glaucogularis	M	15	2	4	2	8	21.5276073619629	0
1340	Charlie	A glaucogularis	M	15	2	5	2	8	21.5276073619629	0
1341	Charlie	A glaucogularis	M	15	2	6	2	8	21.5276073619629	0
1342	Charlie	A glaucogularis	M	15	2	7	2	8	21.5276073619629	0
1343	Charlie	A glaucogularis	M	15	2	8	2	8	21.5276073619629	0
1344	Charlie	A glaucogularis	M	15	2	9	2	8	21.5276073619629	0
1345	Charlie	A glaucogularis	M	15	2	10	2	8	21.5276073619629	0
1346	Charlie	A glaucogularis	M	15	4	1	0	10	27.4601226993861	0
1347	Charlie	A glaucogularis	M	15	4	2	0	10	27.4601226993861	0
1348	Charlie	A glaucogularis	M	15	4	3	0	10	27.4601226993861	0
1349	Charlie	A glaucogularis	M	15	4	4	0	10	27.4601226993861	0
1350	Charlie	A glaucogularis	M	15	4	5	0	10	27.4601226993861	0
1351	Charlie	A glaucogularis	M	15	4	6	0	10	27.4601226993861	0
1352	Charlie	A glaucogularis	M	15	4	7	0	10	27.4601226993861	0
1353	Charlie	A glaucogularis	M	15	4	8	0	10	27.4601226993861	0
1354	Charlie	A glaucogularis	M	15	4	9	0	10	27.4601226993861	0
1355	Charlie	A glaucogularis	M	15	4	10	0	10	27.4601226993861	0
1356	Charlie	A glaucogularis	M	15	5	1	0	10	-16.0736196319021	0
1357	Charlie	A glaucogularis	M	15	5	2	0	10	-16.0736196319021	0
1358	Charlie	A glaucogularis	M	15	5	3	0	10	-16.0736196319021	0
1359	Charlie	A glaucogularis	M	15	5	4	0	10	-16.0736196319021	0
1360	Charlie	A glaucogularis	M	15	5	5	0	10	-16.0736196319021	0
1361	Charlie	A glaucogularis	M	15	5	6	0	10	-16.0736196319021	0
1362	Charlie	A glaucogularis	M	15	5	7	0	10	-16.0736196319021	0
1363	Charlie	A glaucogularis	M	15	5	8	0	10	-16.0736196319021	0
1364	Charlie	A glaucogularis	M	15	5	9	0	10	-16.0736196319021	0
1365	Charlie	A glaucogularis	M	15	5	10	0	10	-16.0736196319021	0
1366	Charlie	A glaucogularis	M	15	6	1	0	10	6.39263803680956	0
1367	Charlie	A glaucogularis	M	15	6	2	0	10	6.39263803680956	0
1368	Charlie	A glaucogularis	M	15	6	3	0	10	6.39263803680956	0
1369	Charlie	A glaucogularis	M	15	6	4	0	10	6.39263803680956	0
1370	Charlie	A glaucogularis	M	15	6	5	0	10	6.39263803680956	0
1371	Charlie	A glaucogularis	M	15	6	6	0	10	6.39263803680956	0
1372	Charlie	A glaucogularis	M	15	6	7	0	10	6.39263803680956	0
1373	Charlie	A glaucogularis	M	15	6	8	0	10	6.39263803680956	0
1374	Charlie	A glaucogularis	M	15	6	9	0	10	6.39263803680956	0
1375	Charlie	A glaucogularis	M	15	6	10	0	10	6.39263803680956	0
1376	Mowgli	A glaucogularis	M	5	1	1	0	10	-21.8301886792459	0
1377	Mowgli	A glaucogularis	M	5	1	2	0	10	-21.8301886792459	0
1378	Mowgli	A glaucogularis	M	5	1	3	0	10	-21.8301886792459	0.15
1379	Mowgli	A glaucogularis	M	5	1	4	0	10	-21.8301886792459	0
1380	Mowgli	A glaucogularis	M	5	1	5	0	10	-21.8301886792459	0
1381	Mowgli	A glaucogularis	M	5	1	6	0	10	-21.8301886792459	0
1382	Mowgli	A glaucogularis	M	5	1	7	0	10	-21.8301886792459	0
1383	Mowgli	A glaucogularis	M	5	1	8	0	10	-21.8301886792459	0
1384	Mowgli	A glaucogularis	M	5	1	9	0	10	-21.8301886792459	0
1385	Mowgli	A glaucogularis	M	5	3	1	2	8	7.84905660377308	0.0689655172413793
1386	Mowgli	A glaucogularis	M	5	3	7	2	8	7.84905660377308	0.465116279069767
1387	Mowgli	A glaucogularis	M	5	3	10	2	8	7.84905660377308	0.72093023255814
1388	Mowgli	A glaucogularis	M	10	1	1	1	9	0.169811320754093	0.639344262295082
1389	Mowgli	A glaucogularis	M	10	1	2	1	9	0.169811320754093	0.473684210526316
1390	Mowgli	A glaucogularis	M	10	2	1	0	10	8.50943396226353	0.178571428571429
1391	Mowgli	A glaucogularis	M	10	2	2	0	10	8.50943396226353	0.526315789473684
1392	Mowgli	A glaucogularis	M	10	2	3	0	10	8.50943396226353	0
1393	Mowgli	A glaucogularis	M	10	2	4	0	10	8.50943396226353	0
1394	Mowgli	A glaucogularis	M	10	2	5	0	10	8.50943396226353	0.526315789473684
1395	Mowgli	A glaucogularis	M	10	2	6	0	10	8.50943396226353	0
1396	Mowgli	A glaucogularis	M	10	2	7	0	10	8.50943396226353	0.512820512820513
1397	Mowgli	A glaucogularis	M	10	2	8	0	10	8.50943396226353	0
1398	Mowgli	A glaucogularis	M	10	2	9	0	10	8.50943396226353	0
1399	Mowgli	A glaucogularis	M	10	2	10	0	10	8.50943396226353	0
1400	Mowgli	A glaucogularis	M	10	4	2	1	9	13.1886792452825	0.571428571428571
1401	Mowgli	A glaucogularis	M	10	4	4	1	9	13.1886792452825	0.428571428571429
1402	Mowgli	A glaucogularis	M	10	4	5	1	9	13.1886792452825	0.5
1403	Mowgli	A glaucogularis	M	10	4	7	1	9	13.1886792452825	0.6
1404	Mowgli	A glaucogularis	M	10	4	10	1	9	13.1886792452825	0.620689655172414
1405	Mowgli	A glaucogularis	M	15	1	1	0	10	14.1698113207541	0.538461538461538
1406	Mowgli	A glaucogularis	M	15	1	2	0	10	14.1698113207541	0
1407	Mowgli	A glaucogularis	M	15	1	3	0	10	14.1698113207541	0
1408	Mowgli	A glaucogularis	M	15	1	4	0	10	14.1698113207541	0.5
1409	Mowgli	A glaucogularis	M	15	1	5	0	10	14.1698113207541	0.693877551020408
1410	Mowgli	A glaucogularis	M	15	1	6	0	10	14.1698113207541	0
1411	Mowgli	A glaucogularis	M	15	1	7	0	10	14.1698113207541	0.727272727272727
1412	Mowgli	A glaucogularis	M	15	1	8	0	10	14.1698113207541	0.523809523809524
1413	Mowgli	A glaucogularis	M	15	1	9	0	10	14.1698113207541	0.473684210526316
1414	Mowgli	A glaucogularis	M	15	1	10	0	10	14.1698113207541	0.446808510638298
1415	Mowgli	A glaucogularis	M	15	2	1	1	9	-3.49056603773647	0.583333333333333
1416	Mowgli	A glaucogularis	M	15	2	2	1	9	-3.49056603773647	0.486486486486486
1417	Mowgli	A glaucogularis	M	15	2	3	1	9	-3.49056603773647	0.45
1418	Mowgli	A glaucogularis	M	15	2	4	1	9	-3.49056603773647	0.606382978723404
1419	Mowgli	A glaucogularis	M	15	2	5	1	9	-3.49056603773647	0.607142857142857
1420	Mowgli	A glaucogularis	M	15	2	6	1	9	-3.49056603773647	0
1421	Mowgli	A glaucogularis	M	15	2	7	1	9	-3.49056603773647	0
1422	Mowgli	A glaucogularis	M	15	2	8	1	9	-3.49056603773647	0
1423	Mowgli	A glaucogularis	M	15	2	9	1	9	-3.49056603773647	0.64
1424	Mowgli	A glaucogularis	M	15	2	10	1	9	-3.49056603773647	0
1425	Mowgli	A glaucogularis	M	15	3	1	0	10	-6.15094339622692	0
1426	Mowgli	A glaucogularis	M	15	3	2	0	10	-6.15094339622692	0
1427	Mowgli	A glaucogularis	M	15	3	3	0	10	-6.15094339622692	0
1428	Mowgli	A glaucogularis	M	15	3	4	0	10	-6.15094339622692	0
1429	Mowgli	A glaucogularis	M	15	3	5	0	10	-6.15094339622692	0
1430	Mowgli	A glaucogularis	M	15	3	6	0	10	-6.15094339622692	0
1431	Mowgli	A glaucogularis	M	15	3	7	0	10	-6.15094339622692	0
1432	Mowgli	A glaucogularis	M	15	3	8	0	10	-6.15094339622692	0
1433	Mowgli	A glaucogularis	M	15	3	9	0	10	-6.15094339622692	0
1434	Mowgli	A glaucogularis	M	15	3	10	0	10	-6.15094339622692	0
1435	Mowgli	A glaucogularis	M	15	4	1	1	9	-10.8113207547175	0.182795698924731
1436	Mowgli	A glaucogularis	M	15	4	2	1	9	-10.8113207547175	0
1437	Mowgli	A glaucogularis	M	15	4	3	1	9	-10.8113207547175	0
1438	Mowgli	A glaucogularis	M	15	4	5	1	9	-10.8113207547175	0
1439	Mowgli	A glaucogularis	M	15	4	6	1	9	-10.8113207547175	0
1440	Mowgli	A glaucogularis	M	15	4	7	1	9	-10.8113207547175	0.692307692307692
1441	Mowgli	A glaucogularis	M	15	4	8	1	9	-10.8113207547175	0
1442	Mowgli	A glaucogularis	M	15	4	9	1	9	-10.8113207547175	0.541666666666667
1443	Mowgli	A glaucogularis	M	15	4	10	1	9	-10.8113207547175	0.48
1444	Mowgli	A glaucogularis	M	15	5	1	0	10	7.52830188679195	0.176470588235294
1445	Mowgli	A glaucogularis	M	15	5	2	0	10	7.52830188679195	0.0666666666666667
1446	Mowgli	A glaucogularis	M	15	5	3	0	10	7.52830188679195	0.576923076923077
1447	Mowgli	A glaucogularis	M	15	5	4	0	10	7.52830188679195	0
1448	Mowgli	A glaucogularis	M	15	5	5	0	10	7.52830188679195	0
1449	Mowgli	A glaucogularis	M	15	5	6	0	10	7.52830188679195	0.416666666666667
1450	Mowgli	A glaucogularis	M	15	5	7	0	10	7.52830188679195	0
1451	Mowgli	A glaucogularis	M	15	5	8	0	10	7.52830188679195	0
1452	Mowgli	A glaucogularis	M	15	5	9	0	10	7.52830188679195	0.419354838709677
1453	Mowgli	A glaucogularis	M	15	5	10	0	10	7.52830188679195	0
1454	Mowgli	A glaucogularis	M	15	6	1	0	10	-9.13207547169861	0
1455	Mowgli	A glaucogularis	M	15	6	2	0	10	-9.13207547169861	0
1456	Mowgli	A glaucogularis	M	15	6	3	0	10	-9.13207547169861	0
1457	Mowgli	A glaucogularis	M	15	6	5	0	10	-9.13207547169861	0.0625
1458	Mowgli	A glaucogularis	M	15	6	6	0	10	-9.13207547169861	0
1459	Mowgli	A glaucogularis	M	15	6	7	0	10	-9.13207547169861	0.666666666666667
1460	Mowgli	A glaucogularis	M	15	6	8	0	10	-9.13207547169861	0.487179487179487
1461	Mowgli	A glaucogularis	M	15	6	9	0	10	-9.13207547169861	0
1462	Mowgli	A glaucogularis	M	15	6	10	0	10	-9.13207547169861	0.521739130434783
1463	Huang	A glaucogularis	M	5	1	1	0	10	-54.8973782771545	0
1464	Huang	A glaucogularis	M	5	1	3	0	10	-54.8973782771545	0
1465	Huang	A glaucogularis	M	5	1	4	0	10	-54.8973782771545	0
1466	Huang	A glaucogularis	M	5	1	5	0	10	-54.8973782771545	0
1467	Huang	A glaucogularis	M	5	1	6	0	10	-54.8973782771545	0
1468	Huang	A glaucogularis	M	5	1	7	0	10	-54.8973782771545	0
1469	Huang	A glaucogularis	M	5	1	8	0	10	-54.8973782771545	0
1470	Huang	A glaucogularis	M	5	1	9	0	10	-54.8973782771545	0
1471	Huang	A glaucogularis	M	5	1	10	0	10	-54.8973782771545	0
1472	Huang	A glaucogularis	M	5	2	1	0	10	-38.7041198501881	0
1473	Huang	A glaucogularis	M	5	2	2	0	10	-38.7041198501881	0
1474	Huang	A glaucogularis	M	5	2	3	0	10	-38.7041198501881	0
1475	Huang	A glaucogularis	M	5	2	4	0	10	-38.7041198501881	0
1476	Huang	A glaucogularis	M	5	2	5	0	10	-38.7041198501881	0
1477	Huang	A glaucogularis	M	5	2	6	0	10	-38.7041198501881	0
1478	Huang	A glaucogularis	M	5	2	7	0	10	-38.7041198501881	0
1479	Huang	A glaucogularis	M	5	2	8	0	10	-38.7041198501881	0
1480	Huang	A glaucogularis	M	5	2	9	0	10	-38.7041198501881	0
1481	Huang	A glaucogularis	M	5	2	10	0	10	-38.7041198501881	0
1482	Huang	A glaucogularis	M	5	3	1	1	9	-30.5108614232219	0
1483	Huang	A glaucogularis	M	5	3	2	1	9	-30.5108614232219	0
1484	Huang	A glaucogularis	M	5	3	3	1	9	-30.5108614232219	0
1485	Huang	A glaucogularis	M	5	3	4	1	9	-30.5108614232219	0
1486	Huang	A glaucogularis	M	5	3	5	1	9	-30.5108614232219	0
1487	Huang	A glaucogularis	M	5	3	6	1	9	-30.5108614232219	0
1488	Huang	A glaucogularis	M	5	3	7	1	9	-30.5108614232219	0
1489	Huang	A glaucogularis	M	5	3	8	1	9	-30.5108614232219	0
1490	Huang	A glaucogularis	M	5	3	9	1	9	-30.5108614232219	0
1491	Huang	A glaucogularis	M	5	3	10	1	9	-30.5108614232219	0
1492	Huang	A glaucogularis	M	5	5	1	4	6	6.87565543071082	0
1493	Huang	A glaucogularis	M	5	5	2	4	6	6.87565543071082	0
1494	Huang	A glaucogularis	M	5	5	4	4	6	6.87565543071082	0
1495	Huang	A glaucogularis	M	5	5	6	4	6	6.87565543071082	0
1496	Huang	A glaucogularis	M	5	5	7	4	6	6.87565543071082	0
1497	Huang	A glaucogularis	M	10	1	2	1	9	-5.89737827715453	0
1498	Huang	A glaucogularis	M	10	1	10	1	9	-5.89737827715453	0
1499	Huang	A glaucogularis	M	10	2	2	4	6	21.2958801498119	0
1500	Huang	A glaucogularis	M	10	2	5	4	6	21.2958801498119	0
1501	Huang	A glaucogularis	M	10	2	8	4	6	21.2958801498119	0
1502	Huang	A glaucogularis	M	10	2	9	4	6	21.2958801498119	0
1503	Huang	A glaucogularis	M	10	2	10	4	6	21.2958801498119	0
1504	Huang	A glaucogularis	M	15	1	2	4	6	18.1026217228455	0
1505	Huang	A glaucogularis	M	15	1	3	4	6	18.1026217228455	0
1506	Huang	A glaucogularis	M	15	1	4	4	6	18.1026217228455	0
1507	Huang	A glaucogularis	M	15	1	5	4	6	18.1026217228455	0
1508	Huang	A glaucogularis	M	15	1	6	4	6	18.1026217228455	0
1509	Huang	A glaucogularis	M	15	1	7	4	6	18.1026217228455	0
1510	Huang	A glaucogularis	M	15	1	8	4	6	18.1026217228455	0
1511	Huang	A glaucogularis	M	15	1	9	4	6	18.1026217228455	0
1512	Huang	A glaucogularis	M	15	1	10	4	6	18.1026217228455	0
1513	Huang	A glaucogularis	M	15	2	1	4	6	35.2958801498119	0.105263157894737
1514	Huang	A glaucogularis	M	15	2	2	4	6	35.2958801498119	0
1515	Huang	A glaucogularis	M	15	2	3	4	6	35.2958801498119	0
1516	Huang	A glaucogularis	M	15	2	4	4	6	35.2958801498119	0
1517	Huang	A glaucogularis	M	15	2	5	4	6	35.2958801498119	0
1518	Huang	A glaucogularis	M	15	2	6	4	6	35.2958801498119	0
1519	Huang	A glaucogularis	M	15	2	7	4	6	35.2958801498119	0
1520	Huang	A glaucogularis	M	15	2	8	4	6	35.2958801498119	0
1521	Huang	A glaucogularis	M	15	2	9	4	6	35.2958801498119	0
1522	Huang	A glaucogularis	M	15	2	10	4	6	35.2958801498119	0
1523	Huang	A glaucogularis	M	20	1	1	3	7	21.1026217228455	0
1524	Huang	A glaucogularis	M	20	1	2	3	7	21.1026217228455	0.132075471698113
1525	Huang	A glaucogularis	M	20	1	3	3	7	21.1026217228455	0
1526	Huang	A glaucogularis	M	20	1	4	3	7	21.1026217228455	0.218181818181818
1527	Huang	A glaucogularis	M	20	1	5	3	7	21.1026217228455	0
1528	Huang	A glaucogularis	M	20	1	6	3	7	21.1026217228455	0
1529	Huang	A glaucogularis	M	20	1	7	3	7	21.1026217228455	0.130434782608696
1530	Huang	A glaucogularis	M	20	1	9	3	7	21.1026217228455	0.151260504201681
1531	Huang	A glaucogularis	M	20	1	10	3	7	21.1026217228455	0.0991735537190083
1532	Huang	A glaucogularis	M	20	2	1	1	9	4.29588014981186	0
1533	Huang	A glaucogularis	M	20	2	2	1	9	4.29588014981186	0.504132231404959
1534	Huang	A glaucogularis	M	20	2	3	1	9	4.29588014981186	0
1535	Huang	A glaucogularis	M	20	2	4	1	9	4.29588014981186	0
1536	Huang	A glaucogularis	M	20	2	5	1	9	4.29588014981186	0
1537	Huang	A glaucogularis	M	20	2	6	1	9	4.29588014981186	0
1538	Huang	A glaucogularis	M	20	2	8	1	9	4.29588014981186	0
1539	Huang	A glaucogularis	M	20	2	10	1	9	4.29588014981186	0
1540	Huang	A glaucogularis	M	20	3	1	1	9	6.48913857677815	0
1541	Huang	A glaucogularis	M	20	3	2	1	9	6.48913857677815	0.232558139534884
1542	Huang	A glaucogularis	M	20	3	3	1	9	6.48913857677815	0
1543	Huang	A glaucogularis	M	20	3	4	1	9	6.48913857677815	0
1544	Huang	A glaucogularis	M	20	3	5	1	9	6.48913857677815	0.0508474576271186
1545	Huang	A glaucogularis	M	20	3	6	1	9	6.48913857677815	0
1546	Huang	A glaucogularis	M	20	3	7	1	9	6.48913857677815	0
1547	Huang	A glaucogularis	M	20	3	8	1	9	6.48913857677815	0
1548	Huang	A glaucogularis	M	20	3	9	1	9	6.48913857677815	0
1549	Huang	A glaucogularis	M	20	4	1	3	7	-6.31760299625546	0
1550	Huang	A glaucogularis	M	20	4	2	3	7	-6.31760299625546	0
1551	Huang	A glaucogularis	M	20	4	6	3	7	-6.31760299625546	0
1552	Huang	A glaucogularis	M	20	4	7	3	7	-6.31760299625546	0
1553	Huang	A glaucogularis	M	20	4	8	3	7	-6.31760299625546	0
1554	Huang	A glaucogularis	M	20	4	9	3	7	-6.31760299625546	0
1555	Huang	A glaucogularis	M	20	4	10	3	7	-6.31760299625546	0
1556	Huang	A glaucogularis	M	20	5	1	2	8	-34.1243445692892	0
1557	Huang	A glaucogularis	M	20	5	2	2	8	-34.1243445692892	0
1558	Huang	A glaucogularis	M	20	5	3	2	8	-34.1243445692892	0
1559	Huang	A glaucogularis	M	20	5	5	2	8	-34.1243445692892	0.101694915254237
1560	Huang	A glaucogularis	M	20	5	6	2	8	-34.1243445692892	0
1561	Huang	A glaucogularis	M	20	5	7	2	8	-34.1243445692892	0
1562	Huang	A glaucogularis	M	20	5	8	2	8	-34.1243445692892	0
1563	Huang	A glaucogularis	M	20	5	9	2	8	-34.1243445692892	0
1564	Huang	A glaucogularis	M	25	1	1	4	6	33.1026217228455	0
1565	Huang	A glaucogularis	M	25	1	2	4	6	33.1026217228455	0
1566	Huang	A glaucogularis	M	25	1	3	4	6	33.1026217228455	0.291666666666667
1567	Huang	A glaucogularis	M	25	1	4	4	6	33.1026217228455	0
1568	Huang	A glaucogularis	M	25	1	5	4	6	33.1026217228455	0
1569	Huang	A glaucogularis	M	25	1	6	4	6	33.1026217228455	0.0962962962962963
1570	Huang	A glaucogularis	M	25	1	7	4	6	33.1026217228455	0
1571	Huang	A glaucogularis	M	25	1	8	4	6	33.1026217228455	0
1572	Huang	A glaucogularis	M	25	2	1	2	8	11.2958801498119	0.0780141843971631
1573	Huang	A glaucogularis	M	25	2	5	2	8	11.2958801498119	0
1574	Huang	A glaucogularis	M	25	2	6	2	8	11.2958801498119	0
1575	Huang	A glaucogularis	M	25	2	7	2	8	11.2958801498119	0
1576	Huang	A glaucogularis	M	25	2	8	2	8	11.2958801498119	0
1577	Huang	A glaucogularis	M	25	2	9	2	8	11.2958801498119	0
1578	Huang	A glaucogularis	M	25	2	10	2	8	11.2958801498119	0
1579	Huang	A glaucogularis	M	30	1	1	5	5	-9.89737827715453	0
1580	Huang	A glaucogularis	M	30	1	2	5	5	-9.89737827715453	0
1581	Huang	A glaucogularis	M	30	1	3	5	5	-9.89737827715453	0.134502923976608
1582	Huang	A glaucogularis	M	30	1	4	5	5	-9.89737827715453	0.197368421052632
1583	Huang	A glaucogularis	M	30	1	5	5	5	-9.89737827715453	0
1584	Huang	A glaucogularis	M	30	1	6	5	5	-9.89737827715453	0.0120481927710843
1585	Huang	A glaucogularis	M	30	1	7	5	5	-9.89737827715453	0.23448275862069
1586	Huang	A glaucogularis	M	30	1	8	5	5	-9.89737827715453	0.282208588957055
1587	Huang	A glaucogularis	M	30	1	9	5	5	-9.89737827715453	0.0175438596491228
1588	Huang	A glaucogularis	M	30	2	1	8	2	7.29588014981186	0.0437956204379562
1589	Huang	A glaucogularis	M	30	2	2	8	2	7.29588014981186	0.128440366972477
1590	Huang	A glaucogularis	M	30	2	3	8	2	7.29588014981186	0.0918367346938775
1591	Huang	A glaucogularis	M	30	2	4	8	2	7.29588014981186	0.0431654676258993
1592	Huang	A glaucogularis	M	30	2	5	8	2	7.29588014981186	0.0932203389830508
1593	Huang	A glaucogularis	M	30	2	7	8	2	7.29588014981186	0.189873417721519
1594	Huang	A glaucogularis	M	30	2	8	8	2	7.29588014981186	0.0714285714285714
1595	Huang	A glaucogularis	M	30	2	9	8	2	7.29588014981186	0.145985401459854
1596	Huang	A glaucogularis	M	30	2	10	8	2	7.29588014981186	0.0495049504950495
1597	Huang	A glaucogularis	M	40	1	1	0	10	-5.89737827715453	0.428571428571429
1598	Huang	A glaucogularis	M	40	1	2	0	10	-5.89737827715453	0
1599	Huang	A glaucogularis	M	40	1	3	0	10	-5.89737827715453	0.485714285714286
1600	Huang	A glaucogularis	M	40	1	4	0	10	-5.89737827715453	0
1601	Huang	A glaucogularis	M	40	1	5	0	10	-5.89737827715453	0
1602	Huang	A glaucogularis	M	40	1	6	0	10	-5.89737827715453	0
1603	Huang	A glaucogularis	M	40	1	7	0	10	-5.89737827715453	0.5
1604	Huang	A glaucogularis	M	40	1	8	0	10	-5.89737827715453	0.387096774193548
1605	Huang	A glaucogularis	M	40	1	9	0	10	-5.89737827715453	0
1606	Huang	A glaucogularis	M	40	1	10	0	10	-5.89737827715453	0
1607	Huang	A glaucogularis	M	40	2	1	0	10	-1.70411985018814	0.0204081632653061
1608	Huang	A glaucogularis	M	40	2	2	0	10	-1.70411985018814	0
1609	Huang	A glaucogularis	M	40	2	3	0	10	-1.70411985018814	0.114754098360656
1610	Huang	A glaucogularis	M	40	2	4	0	10	-1.70411985018814	0.0821917808219178
1611	Huang	A glaucogularis	M	40	2	5	0	10	-1.70411985018814	0
1612	Huang	A glaucogularis	M	40	2	6	0	10	-1.70411985018814	0
1613	Huang	A glaucogularis	M	40	2	7	0	10	-1.70411985018814	0
1614	Huang	A glaucogularis	M	40	2	8	0	10	-1.70411985018814	0
1615	Huang	A glaucogularis	M	40	2	9	0	10	-1.70411985018814	0
1616	Huang	A glaucogularis	M	40	2	10	0	10	-1.70411985018814	0.0652173913043478
1617	Huang	A glaucogularis	M	40	3	1	0	10	-25.5108614232219	0
1618	Huang	A glaucogularis	M	40	3	2	0	10	-25.5108614232219	0
1619	Huang	A glaucogularis	M	40	3	3	0	10	-25.5108614232219	0
1620	Huang	A glaucogularis	M	40	3	4	0	10	-25.5108614232219	0
1621	Huang	A glaucogularis	M	40	3	5	0	10	-25.5108614232219	0
1622	Huang	A glaucogularis	M	40	3	6	0	10	-25.5108614232219	0
1623	Huang	A glaucogularis	M	40	3	7	0	10	-25.5108614232219	0
1624	Huang	A glaucogularis	M	40	3	8	0	10	-25.5108614232219	0
1625	Huang	A glaucogularis	M	40	3	9	0	10	-25.5108614232219	0
1626	Huang	A glaucogularis	M	40	3	10	0	10	-25.5108614232219	0
1627	Huang	A glaucogularis	M	40	4	1	0	10	11.6823970037445	0
1628	Huang	A glaucogularis	M	40	4	2	0	10	11.6823970037445	0
1629	Huang	A glaucogularis	M	40	4	3	0	10	11.6823970037445	0
1630	Huang	A glaucogularis	M	40	4	4	0	10	11.6823970037445	0
1631	Huang	A glaucogularis	M	40	4	5	0	10	11.6823970037445	0
1632	Huang	A glaucogularis	M	40	4	6	0	10	11.6823970037445	0
1633	Huang	A glaucogularis	M	40	4	7	0	10	11.6823970037445	0
1634	Huang	A glaucogularis	M	40	4	8	0	10	11.6823970037445	0
1635	Huang	A glaucogularis	M	40	4	9	0	10	11.6823970037445	0
1636	Huang	A glaucogularis	M	40	4	10	0	10	11.6823970037445	0
1637	Huang	A glaucogularis	M	40	5	1	0	10	12.8756554307108	0.0943396226415094
1638	Huang	A glaucogularis	M	40	5	2	0	10	12.8756554307108	0.0180722891566265
1639	Huang	A glaucogularis	M	40	5	4	0	10	12.8756554307108	0
1640	Huang	A glaucogularis	M	40	5	6	0	10	12.8756554307108	0.0597014925373134
1641	Huang	A glaucogularis	M	40	5	7	0	10	12.8756554307108	0
1642	Huang	A glaucogularis	M	40	5	8	0	10	12.8756554307108	0
1643	Huang	A glaucogularis	M	40	5	9	0	10	12.8756554307108	0
1644	Huang	A glaucogularis	M	40	5	10	0	10	12.8756554307108	0
1645	Huang	A glaucogularis	M	40	6	1	0	10	15.0689138576772	0
1646	Huang	A glaucogularis	M	40	6	2	0	10	15.0689138576772	0
1647	Huang	A glaucogularis	M	40	6	3	0	10	15.0689138576772	0.0694444444444444
1648	Huang	A glaucogularis	M	40	6	4	0	10	15.0689138576772	0
1649	Huang	A glaucogularis	M	40	6	5	0	10	15.0689138576772	0
1650	Huang	A glaucogularis	M	40	6	6	0	10	15.0689138576772	0
1651	Huang	A glaucogularis	M	40	6	7	0	10	15.0689138576772	0
1652	Huang	A glaucogularis	M	40	6	8	0	10	15.0689138576772	0
1653	Huang	A glaucogularis	M	40	6	9	0	10	15.0689138576772	0
1654	Huang	A glaucogularis	M	40	6	10	0	10	15.0689138576772	0
1655	Andromeda	P couloni	F	5	1	1	0	10	2.2380952380957	0
1656	Andromeda	P couloni	F	5	1	2	0	10	2.2380952380957	0
1657	Andromeda	P couloni	F	5	1	3	0	10	2.2380952380957	0
1658	Andromeda	P couloni	F	5	1	4	0	10	2.2380952380957	0
1659	Andromeda	P couloni	F	5	1	5	0	10	2.2380952380957	0
1660	Andromeda	P couloni	F	5	1	6	0	10	2.2380952380957	0
1661	Andromeda	P couloni	F	5	1	7	0	10	2.2380952380957	0
1662	Andromeda	P couloni	F	5	1	8	0	10	2.2380952380957	0
1663	Andromeda	P couloni	F	5	1	9	0	10	2.2380952380957	0
1664	Andromeda	P couloni	F	5	1	10	0	10	2.2380952380957	0
1665	Andromeda	P couloni	F	5	2	1	0	10	-3.29047619047577	0
1666	Andromeda	P couloni	F	5	2	2	0	10	-3.29047619047577	0
1667	Andromeda	P couloni	F	5	2	3	0	10	-3.29047619047577	0
1668	Andromeda	P couloni	F	5	2	4	0	10	-3.29047619047577	0
1669	Andromeda	P couloni	F	5	2	5	0	10	-3.29047619047577	0
1670	Andromeda	P couloni	F	5	2	6	0	10	-3.29047619047577	0
1671	Andromeda	P couloni	F	5	2	7	0	10	-3.29047619047577	0
1672	Andromeda	P couloni	F	5	2	8	0	10	-3.29047619047577	0
1673	Andromeda	P couloni	F	5	2	9	0	10	-3.29047619047577	0
1674	Andromeda	P couloni	F	5	3	1	1	9	-2.81904761904724	0
1675	Andromeda	P couloni	F	5	3	2	1	9	-2.81904761904724	0
1676	Andromeda	P couloni	F	5	3	4	1	9	-2.81904761904724	0
1677	Andromeda	P couloni	F	5	3	5	1	9	-2.81904761904724	0
1678	Andromeda	P couloni	F	5	3	9	1	9	-2.81904761904724	0
1679	Andromeda	P couloni	F	5	3	10	1	9	-2.81904761904724	0
1680	Andromeda	P couloni	F	5	4	1	2	8	0.652380952381293	0
1681	Andromeda	P couloni	F	5	4	2	2	8	0.652380952381293	0
1682	Andromeda	P couloni	F	5	4	3	2	8	0.652380952381293	0.135135135135135
1683	Andromeda	P couloni	F	5	4	4	2	8	0.652380952381293	0
1684	Andromeda	P couloni	F	5	4	5	2	8	0.652380952381293	0
1685	Andromeda	P couloni	F	5	4	6	2	8	0.652380952381293	0
1686	Andromeda	P couloni	F	5	4	7	2	8	0.652380952381293	0
1687	Andromeda	P couloni	F	5	4	8	2	8	0.652380952381293	0
1688	Andromeda	P couloni	F	5	4	9	2	8	0.652380952381293	0.178571428571429
1689	Andromeda	P couloni	F	5	4	10	2	8	0.652380952381293	0
1690	Andromeda	P couloni	F	5	5	1	6	4	3.12380952380988	0
1691	Andromeda	P couloni	F	5	5	2	6	4	3.12380952380988	0.0930232558139535
1692	Andromeda	P couloni	F	5	5	3	6	4	3.12380952380988	0
1693	Andromeda	P couloni	F	5	5	4	6	4	3.12380952380988	0.111111111111111
1694	Andromeda	P couloni	F	5	5	6	6	4	3.12380952380988	0.0540540540540541
1695	Andromeda	P couloni	F	5	5	7	6	4	3.12380952380988	0
1696	Andromeda	P couloni	F	5	5	8	6	4	3.12380952380988	0.377777777777778
1697	Andromeda	P couloni	F	5	5	10	6	4	3.12380952380988	0.0476190476190476
1698	Andromeda	P couloni	F	5	6	1	9	1	-0.404761904761585	0
1699	Andromeda	P couloni	F	5	6	2	9	1	-0.404761904761585	0.0540540540540541
1700	Andromeda	P couloni	F	5	6	3	9	1	-0.404761904761585	0.075
1701	Andromeda	P couloni	F	5	6	4	9	1	-0.404761904761585	0.0512820512820513
1702	Andromeda	P couloni	F	5	6	5	9	1	-0.404761904761585	0
1703	Andromeda	P couloni	F	5	6	6	9	1	-0.404761904761585	0
1704	Andromeda	P couloni	F	5	6	7	9	1	-0.404761904761585	0
1705	Andromeda	P couloni	F	5	6	8	9	1	-0.404761904761585	0
1706	Andromeda	P couloni	F	5	6	9	9	1	-0.404761904761585	0
1707	Andromeda	P couloni	F	5	6	10	9	1	-0.404761904761585	0
1708	Andromeda	P couloni	F	10	1	1	0	10	1.2380952380957	0
1709	Andromeda	P couloni	F	10	1	2	0	10	1.2380952380957	0.0714285714285714
1710	Andromeda	P couloni	F	10	1	3	0	10	1.2380952380957	0
1711	Andromeda	P couloni	F	10	1	4	0	10	1.2380952380957	0
1712	Andromeda	P couloni	F	10	1	5	0	10	1.2380952380957	0
1713	Andromeda	P couloni	F	10	1	6	0	10	1.2380952380957	0
1714	Andromeda	P couloni	F	10	1	7	0	10	1.2380952380957	0
1715	Andromeda	P couloni	F	10	1	8	0	10	1.2380952380957	0
1716	Andromeda	P couloni	F	10	1	10	0	10	1.2380952380957	0
1717	Andromeda	P couloni	F	10	2	1	1	9	1.70952380952423	0
1718	Andromeda	P couloni	F	10	2	2	1	9	1.70952380952423	0.0967741935483871
1719	Andromeda	P couloni	F	10	2	4	1	9	1.70952380952423	0
1720	Andromeda	P couloni	F	10	2	7	1	9	1.70952380952423	0
1721	Andromeda	P couloni	F	10	2	8	1	9	1.70952380952423	0
1722	Andromeda	P couloni	F	10	3	1	0	10	-0.81904761904724	0
1723	Andromeda	P couloni	F	10	3	2	0	10	-0.81904761904724	0
1724	Andromeda	P couloni	F	10	3	3	0	10	-0.81904761904724	0
1725	Andromeda	P couloni	F	10	3	4	0	10	-0.81904761904724	0
1726	Andromeda	P couloni	F	10	3	5	0	10	-0.81904761904724	0
1727	Andromeda	P couloni	F	10	3	6	0	10	-0.81904761904724	0
1728	Andromeda	P couloni	F	10	3	7	0	10	-0.81904761904724	0
1729	Andromeda	P couloni	F	10	3	8	0	10	-0.81904761904724	0
1730	Andromeda	P couloni	F	10	3	9	0	10	-0.81904761904724	0
1731	Andromeda	P couloni	F	10	4	1	0	10	-2.34761904761871	0
1732	Andromeda	P couloni	F	10	4	2	0	10	-2.34761904761871	0
1733	Andromeda	P couloni	F	10	4	3	0	10	-2.34761904761871	0.171875
1734	Andromeda	P couloni	F	10	4	4	0	10	-2.34761904761871	0
1735	Andromeda	P couloni	F	10	4	5	0	10	-2.34761904761871	0
1736	Andromeda	P couloni	F	10	4	6	0	10	-2.34761904761871	0
1737	Andromeda	P couloni	F	10	4	7	0	10	-2.34761904761871	0
1738	Andromeda	P couloni	F	10	4	8	0	10	-2.34761904761871	0
1739	Andromeda	P couloni	F	10	4	9	0	10	-2.34761904761871	0
1740	Andromeda	P couloni	F	10	4	10	0	10	-2.34761904761871	0.16
1741	Andromeda	P couloni	F	10	5	1	1	9	0.123809523809882	0
1742	Andromeda	P couloni	F	10	5	2	1	9	0.123809523809882	0
1743	Andromeda	P couloni	F	10	5	3	1	9	0.123809523809882	0
1744	Andromeda	P couloni	F	10	5	4	1	9	0.123809523809882	0
1745	Andromeda	P couloni	F	10	5	5	1	9	0.123809523809882	0
1746	Andromeda	P couloni	F	10	5	6	1	9	0.123809523809882	0
1747	Andromeda	P couloni	F	10	5	7	1	9	0.123809523809882	0
1748	Andromeda	P couloni	F	10	5	8	1	9	0.123809523809882	0
1749	Andromeda	P couloni	F	10	5	9	1	9	0.123809523809882	0
1750	Andromeda	P couloni	F	10	5	10	1	9	0.123809523809882	0
1751	Andromeda	P couloni	F	10	6	2	2	8	0.595238095238415	0
1752	Andromeda	P couloni	F	10	6	3	2	8	0.595238095238415	0
1753	Andromeda	P couloni	F	10	6	4	2	8	0.595238095238415	0
1754	Andromeda	P couloni	F	10	6	5	2	8	0.595238095238415	0
1755	Andromeda	P couloni	F	10	6	6	2	8	0.595238095238415	0
1756	Andromeda	P couloni	F	10	6	7	2	8	0.595238095238415	0
1757	Andromeda	P couloni	F	10	6	8	2	8	0.595238095238415	0
1758	Andromeda	P couloni	F	10	6	9	2	8	0.595238095238415	0
1759	Andromeda	P couloni	F	10	6	10	2	8	0.595238095238415	0
1760	Mercury	P couloni	M	5	1	1	1	9	-3.49397590361451	0
1761	Mercury	P couloni	M	5	1	2	1	9	-3.49397590361451	0
1762	Mercury	P couloni	M	5	1	3	1	9	-3.49397590361451	0
1763	Mercury	P couloni	M	5	1	4	1	9	-3.49397590361451	0
1764	Mercury	P couloni	M	5	1	5	1	9	-3.49397590361451	0
1765	Mercury	P couloni	M	5	1	6	1	9	-3.49397590361451	0
1766	Mercury	P couloni	M	5	1	7	1	9	-3.49397590361451	0
1767	Mercury	P couloni	M	5	1	8	1	9	-3.49397590361451	0
1768	Mercury	P couloni	M	5	1	9	1	9	-3.49397590361451	0
1769	Mercury	P couloni	M	5	2	1	0	10	0.598393574297177	0
1770	Mercury	P couloni	M	5	2	2	0	10	0.598393574297177	0
1771	Mercury	P couloni	M	5	2	4	0	10	0.598393574297177	0
1772	Mercury	P couloni	M	5	2	5	0	10	0.598393574297177	0
1773	Mercury	P couloni	M	5	2	6	0	10	0.598393574297177	0
1774	Mercury	P couloni	M	5	2	7	0	10	0.598393574297177	0
1775	Mercury	P couloni	M	5	2	8	0	10	0.598393574297177	0
1776	Mercury	P couloni	M	5	2	9	0	10	0.598393574297177	0
1777	Mercury	P couloni	M	5	2	10	0	10	0.598393574297177	0
1778	Mercury	P couloni	M	5	3	1	7	3	7.69076305220881	0
1779	Mercury	P couloni	M	5	3	2	7	3	7.69076305220881	0
1780	Mercury	P couloni	M	5	3	3	7	3	7.69076305220881	0
1781	Mercury	P couloni	M	5	3	4	7	3	7.69076305220881	0
1782	Mercury	P couloni	M	5	3	5	7	3	7.69076305220881	0
1783	Mercury	P couloni	M	5	3	6	7	3	7.69076305220881	0
1784	Mercury	P couloni	M	5	3	7	7	3	7.69076305220881	0
1785	Mercury	P couloni	M	5	3	9	7	3	7.69076305220881	0
1786	Mercury	P couloni	M	5	3	10	7	3	7.69076305220881	0
1787	Mercury	P couloni	M	5	4	1	7	3	-3.21686746987956	0
1788	Mercury	P couloni	M	5	4	2	7	3	-3.21686746987956	0
1789	Mercury	P couloni	M	5	4	3	7	3	-3.21686746987956	0
1790	Mercury	P couloni	M	5	4	5	7	3	-3.21686746987956	0
1791	Mercury	P couloni	M	5	4	6	7	3	-3.21686746987956	0.543478260869565
1792	Mercury	P couloni	M	5	4	7	7	3	-3.21686746987956	0
1793	Mercury	P couloni	M	5	4	8	7	3	-3.21686746987956	0
1794	Mercury	P couloni	M	5	4	9	7	3	-3.21686746987956	0
1795	Mercury	P couloni	M	5	4	10	7	3	-3.21686746987956	0
1796	Mercury	P couloni	M	10	2	1	0	10	0.598393574297177	0
1797	Mercury	P couloni	M	10	2	2	0	10	0.598393574297177	0
1798	Mercury	P couloni	M	10	2	3	0	10	0.598393574297177	0
1799	Mercury	P couloni	M	10	2	4	0	10	0.598393574297177	0
1800	Mercury	P couloni	M	10	2	5	0	10	0.598393574297177	0
1801	Mercury	P couloni	M	10	2	6	0	10	0.598393574297177	0
1802	Mercury	P couloni	M	10	2	7	0	10	0.598393574297177	0
1803	Mercury	P couloni	M	10	2	8	0	10	0.598393574297177	0
1804	Mercury	P couloni	M	10	2	9	0	10	0.598393574297177	0
1805	Mercury	P couloni	M	10	2	10	0	10	0.598393574297177	0
1806	Mercury	P couloni	M	10	3	1	0	10	3.69076305220881	0
1807	Mercury	P couloni	M	10	3	2	0	10	3.69076305220881	0
1808	Mercury	P couloni	M	10	3	3	0	10	3.69076305220881	0
1809	Mercury	P couloni	M	10	3	4	0	10	3.69076305220881	0
1810	Mercury	P couloni	M	10	3	5	0	10	3.69076305220881	0
1811	Mercury	P couloni	M	10	3	6	0	10	3.69076305220881	0
1812	Mercury	P couloni	M	10	3	7	0	10	3.69076305220881	0
1813	Mercury	P couloni	M	10	3	8	0	10	3.69076305220881	0
1814	Mercury	P couloni	M	10	3	9	0	10	3.69076305220881	0
1815	Mercury	P couloni	M	10	3	10	0	10	3.69076305220881	0
1816	Mercury	P couloni	M	10	4	1	0	10	-5.21686746987956	0
1817	Mercury	P couloni	M	10	4	2	0	10	-5.21686746987956	0
1818	Mercury	P couloni	M	10	4	3	0	10	-5.21686746987956	0
1819	Mercury	P couloni	M	10	4	4	0	10	-5.21686746987956	0
1820	Mercury	P couloni	M	10	4	5	0	10	-5.21686746987956	0
1821	Mercury	P couloni	M	10	4	6	0	10	-5.21686746987956	0
1822	Mercury	P couloni	M	10	4	7	0	10	-5.21686746987956	0
1823	Mercury	P couloni	M	10	4	8	0	10	-5.21686746987956	0
1824	Mercury	P couloni	M	10	4	9	0	10	-5.21686746987956	0
1825	Mercury	P couloni	M	10	4	10	0	10	-5.21686746987956	0
1826	Mercury	P couloni	M	10	5	1	0	10	-2.12449799196787	0
1827	Mercury	P couloni	M	10	5	2	0	10	-2.12449799196787	0
1828	Mercury	P couloni	M	10	5	3	0	10	-2.12449799196787	0
1829	Mercury	P couloni	M	10	5	4	0	10	-2.12449799196787	0
1830	Mercury	P couloni	M	10	5	5	0	10	-2.12449799196787	0
1831	Mercury	P couloni	M	10	5	6	0	10	-2.12449799196787	0
1832	Mercury	P couloni	M	10	5	7	0	10	-2.12449799196787	0
1833	Mercury	P couloni	M	10	5	8	0	10	-2.12449799196787	0
1834	Mercury	P couloni	M	10	5	10	0	10	-2.12449799196787	0
1835	Mercury	P couloni	M	10	6	1	0	10	1.96787148594376	0
1836	Mercury	P couloni	M	10	6	2	0	10	1.96787148594376	0
1837	Mercury	P couloni	M	10	6	3	0	10	1.96787148594376	0
1838	Mercury	P couloni	M	10	6	4	0	10	1.96787148594376	0
1839	Mercury	P couloni	M	10	6	5	0	10	1.96787148594376	0
1840	Mercury	P couloni	M	10	6	6	0	10	1.96787148594376	0
1841	Mercury	P couloni	M	10	6	7	0	10	1.96787148594376	0
1842	Mercury	P couloni	M	10	6	8	0	10	1.96787148594376	0
1843	Mercury	P couloni	M	10	6	9	0	10	1.96787148594376	0
1844	Mercury	P couloni	M	10	6	10	0	10	1.96787148594376	0
1845	Mars	P couloni	M	5	1	1	0	10	-2.30597014925394	0
1846	Mars	P couloni	M	5	1	2	0	10	-2.30597014925394	0
1847	Mars	P couloni	M	5	1	3	0	10	-2.30597014925394	0
1848	Mars	P couloni	M	5	1	4	0	10	-2.30597014925394	0
1849	Mars	P couloni	M	5	1	6	0	10	-2.30597014925394	0
1850	Mars	P couloni	M	5	1	7	0	10	-2.30597014925394	0
1851	Mars	P couloni	M	5	1	8	0	10	-2.30597014925394	0
1852	Mars	P couloni	M	5	1	9	0	10	-2.30597014925394	0
1853	Mars	P couloni	M	5	1	10	0	10	-2.30597014925394	0
1854	Mars	P couloni	M	5	2	1	0	10	-3.01119402985091	0
1855	Mars	P couloni	M	5	2	2	0	10	-3.01119402985091	0
1856	Mars	P couloni	M	5	2	3	0	10	-3.01119402985091	0
1857	Mars	P couloni	M	5	2	4	0	10	-3.01119402985091	0
1858	Mars	P couloni	M	5	2	5	0	10	-3.01119402985091	0
1859	Mars	P couloni	M	5	2	6	0	10	-3.01119402985091	0
1860	Mars	P couloni	M	5	2	7	0	10	-3.01119402985091	0
1861	Mars	P couloni	M	5	2	8	0	10	-3.01119402985091	0
1862	Mars	P couloni	M	5	2	9	0	10	-3.01119402985091	0
1863	Mars	P couloni	M	5	2	10	0	10	-3.01119402985091	0
1864	Mars	P couloni	M	5	3	1	0	10	-6.71641791044794	0
1865	Mars	P couloni	M	5	3	2	0	10	-6.71641791044794	0
1866	Mars	P couloni	M	5	3	3	0	10	-6.71641791044794	0
1867	Mars	P couloni	M	5	3	4	0	10	-6.71641791044794	0
1868	Mars	P couloni	M	5	3	5	0	10	-6.71641791044794	0
1869	Mars	P couloni	M	5	3	6	0	10	-6.71641791044794	0
1870	Mars	P couloni	M	5	3	7	0	10	-6.71641791044794	0
1871	Mars	P couloni	M	5	3	8	0	10	-6.71641791044794	0
1872	Mars	P couloni	M	5	3	9	0	10	-6.71641791044794	0
1873	Mars	P couloni	M	5	3	10	0	10	-6.71641791044794	0
1874	Mars	P couloni	M	5	4	1	0	10	-2.42164179104492	0
1875	Mars	P couloni	M	5	4	2	0	10	-2.42164179104492	0
1876	Mars	P couloni	M	5	4	3	0	10	-2.42164179104492	0
1877	Mars	P couloni	M	5	4	4	0	10	-2.42164179104492	0
1878	Mars	P couloni	M	5	4	5	0	10	-2.42164179104492	0
1879	Mars	P couloni	M	5	4	6	0	10	-2.42164179104492	0
1880	Mars	P couloni	M	5	4	7	0	10	-2.42164179104492	0
1881	Mars	P couloni	M	5	4	8	0	10	-2.42164179104492	0
1882	Mars	P couloni	M	5	4	9	0	10	-2.42164179104492	0
1883	Mars	P couloni	M	5	5	2	0	10	-3.12686567164195	0
1884	Mars	P couloni	M	5	5	3	0	10	-3.12686567164195	0
1885	Mars	P couloni	M	5	5	4	0	10	-3.12686567164195	0
1886	Mars	P couloni	M	5	5	5	0	10	-3.12686567164195	0
1887	Mars	P couloni	M	5	5	6	0	10	-3.12686567164195	0
1888	Mars	P couloni	M	5	5	7	0	10	-3.12686567164195	0
1889	Mars	P couloni	M	5	5	8	0	10	-3.12686567164195	0
1890	Mars	P couloni	M	5	5	9	0	10	-3.12686567164195	0
1891	Mars	P couloni	M	5	5	10	0	10	-3.12686567164195	0
1892	Mars	P couloni	M	5	6	1	2	8	0.167910447761017	0
1893	Mars	P couloni	M	5	6	2	2	8	0.167910447761017	0
1894	Mars	P couloni	M	5	6	3	2	8	0.167910447761017	0
1895	Mars	P couloni	M	5	6	4	2	8	0.167910447761017	0
1896	Mars	P couloni	M	5	6	10	2	8	0.167910447761017	0
1897	Mars	P couloni	M	5	7	2	4	6	-2.53731343283596	0
1898	Mars	P couloni	M	5	7	3	4	6	-2.53731343283596	0
1899	Mars	P couloni	M	5	7	5	4	6	-2.53731343283596	0
1900	Mars	P couloni	M	5	7	6	4	6	-2.53731343283596	0
1901	Mars	P couloni	M	5	7	8	4	6	-2.53731343283596	0
1902	Mars	P couloni	M	5	7	10	4	6	-2.53731343283596	0
1903	Mars	P couloni	M	10	1	1	9	1	-2.30597014925394	0
1904	Mars	P couloni	M	10	1	2	9	1	-2.30597014925394	0
1905	Mars	P couloni	M	10	1	3	9	1	-2.30597014925394	0
1906	Mars	P couloni	M	10	1	4	9	1	-2.30597014925394	0
1907	Mars	P couloni	M	10	1	5	9	1	-2.30597014925394	0.385714285714286
1908	Mars	P couloni	M	10	1	6	9	1	-2.30597014925394	0.575757575757576
1909	Mars	P couloni	M	10	1	7	9	1	-2.30597014925394	0.462686567164179
1910	Mars	P couloni	M	10	1	8	9	1	-2.30597014925394	0.314285714285714
1911	Mars	P couloni	M	10	1	9	9	1	-2.30597014925394	0
1912	Mars	P couloni	M	10	1	10	9	1	-2.30597014925394	0.75
1913	Mars	P couloni	M	10	2	1	8	2	5.98880597014909	0
1914	Mars	P couloni	M	10	2	2	8	2	5.98880597014909	0
1915	Mars	P couloni	M	10	2	3	8	2	5.98880597014909	0.352112676056338
1916	Mars	P couloni	M	10	2	5	8	2	5.98880597014909	0.289855072463768
1917	Mars	P couloni	M	10	2	6	8	2	5.98880597014909	0.537313432835821
1918	Mars	P couloni	M	10	2	7	8	2	5.98880597014909	0.304347826086957
1919	Mars	P couloni	M	10	2	8	8	2	5.98880597014909	0
1920	Mars	P couloni	M	10	2	9	8	2	5.98880597014909	0
1921	Mars	P couloni	M	10	2	10	8	2	5.98880597014909	0.338235294117647
1922	Mars	P couloni	M	15	1	1	8	2	0.694029850746062	0
1923	Mars	P couloni	M	15	1	2	8	2	0.694029850746062	0.322916666666667
1924	Mars	P couloni	M	15	1	3	8	2	0.694029850746062	0.6
1925	Mars	P couloni	M	15	1	4	8	2	0.694029850746062	0.422222222222222
1926	Mars	P couloni	M	15	1	5	8	2	0.694029850746062	0.627659574468085
1927	Mars	P couloni	M	15	1	6	8	2	0.694029850746062	0.483870967741935
1928	Mars	P couloni	M	15	1	7	8	2	0.694029850746062	0
1929	Mars	P couloni	M	15	1	8	8	2	0.694029850746062	0
1930	Mars	P couloni	M	15	1	9	8	2	0.694029850746062	0.355555555555556
1931	Mars	P couloni	M	15	1	10	8	2	0.694029850746062	0.590909090909091
1932	Mars	P couloni	M	15	2	1	6	4	3.98880597014909	0
1933	Mars	P couloni	M	15	2	3	6	4	3.98880597014909	0
1934	Mars	P couloni	M	15	2	4	6	4	3.98880597014909	0
1935	Mars	P couloni	M	15	2	5	6	4	3.98880597014909	0.565217391304348
1936	Mars	P couloni	M	15	2	7	6	4	3.98880597014909	0.384615384615385
1937	Mars	P couloni	M	15	2	8	6	4	3.98880597014909	0.733333333333333
1938	Mars	P couloni	M	15	2	9	6	4	3.98880597014909	0.591397849462366
1939	Mars	P couloni	M	15	2	10	6	4	3.98880597014909	0.494845360824742
1940	Mars	P couloni	M	20	1	1	1	9	-1.30597014925394	0
1941	Mars	P couloni	M	20	1	2	1	9	-1.30597014925394	0
1942	Mars	P couloni	M	20	1	3	1	9	-1.30597014925394	0.181034482758621
1943	Mars	P couloni	M	20	1	4	1	9	-1.30597014925394	0
1944	Mars	P couloni	M	20	1	5	1	9	-1.30597014925394	0
1945	Mars	P couloni	M	20	1	6	1	9	-1.30597014925394	0
1946	Mars	P couloni	M	20	1	7	1	9	-1.30597014925394	0
1947	Mars	P couloni	M	20	1	8	1	9	-1.30597014925394	0
1948	Mars	P couloni	M	20	1	9	1	9	-1.30597014925394	0
1949	Mars	P couloni	M	20	1	10	1	9	-1.30597014925394	0
1950	Mars	P couloni	M	20	2	1	0	10	7.98880597014909	0
1951	Mars	P couloni	M	20	2	2	0	10	7.98880597014909	0
1952	Mars	P couloni	M	20	2	3	0	10	7.98880597014909	0
1953	Mars	P couloni	M	20	2	4	0	10	7.98880597014909	0
1954	Mars	P couloni	M	20	2	5	0	10	7.98880597014909	0
1955	Mars	P couloni	M	20	2	6	0	10	7.98880597014909	0
1956	Mars	P couloni	M	20	2	7	0	10	7.98880597014909	0
1957	Mars	P couloni	M	20	2	8	0	10	7.98880597014909	0
1958	Mars	P couloni	M	20	2	9	0	10	7.98880597014909	0
1959	Mars	P couloni	M	20	2	10	0	10	7.98880597014909	0
1960	Mars	P couloni	M	20	3	1	0	10	-3.71641791044794	0
1961	Mars	P couloni	M	20	3	2	0	10	-3.71641791044794	0
1962	Mars	P couloni	M	20	3	3	0	10	-3.71641791044794	0
1963	Mars	P couloni	M	20	3	4	0	10	-3.71641791044794	0
1964	Mars	P couloni	M	20	3	5	0	10	-3.71641791044794	0
1965	Mars	P couloni	M	20	3	6	0	10	-3.71641791044794	0
1966	Mars	P couloni	M	20	3	7	0	10	-3.71641791044794	0
1967	Mars	P couloni	M	20	3	8	0	10	-3.71641791044794	0
1968	Mars	P couloni	M	20	3	9	0	10	-3.71641791044794	0
1969	Mars	P couloni	M	20	3	10	0	10	-3.71641791044794	0
1970	Mars	P couloni	M	20	4	1	0	10	-1.42164179104492	0
1971	Mars	P couloni	M	20	4	2	0	10	-1.42164179104492	0
1972	Mars	P couloni	M	20	4	3	0	10	-1.42164179104492	0
1973	Mars	P couloni	M	20	4	4	0	10	-1.42164179104492	0
1974	Mars	P couloni	M	20	4	5	0	10	-1.42164179104492	0
1975	Mars	P couloni	M	20	4	6	0	10	-1.42164179104492	0
1976	Mars	P couloni	M	20	4	7	0	10	-1.42164179104492	0
1977	Mars	P couloni	M	20	4	8	0	10	-1.42164179104492	0
1978	Mars	P couloni	M	20	4	9	0	10	-1.42164179104492	0
1979	Mars	P couloni	M	20	4	10	0	10	-1.42164179104492	0
1980	Mars	P couloni	M	20	5	1	0	10	5.87313432835805	0
1981	Mars	P couloni	M	20	5	2	0	10	5.87313432835805	0
1982	Mars	P couloni	M	20	5	3	0	10	5.87313432835805	0
1983	Mars	P couloni	M	20	5	4	0	10	5.87313432835805	0
1984	Mars	P couloni	M	20	5	5	0	10	5.87313432835805	0
1985	Mars	P couloni	M	20	5	6	0	10	5.87313432835805	0
1986	Mars	P couloni	M	20	5	7	0	10	5.87313432835805	0
1987	Mars	P couloni	M	20	5	8	0	10	5.87313432835805	0
1988	Mars	P couloni	M	20	5	9	0	10	5.87313432835805	0
1989	Mars	P couloni	M	20	5	10	0	10	5.87313432835805	0
1990	Mars	P couloni	M	20	6	1	0	10	4.16791044776102	0
1991	Mars	P couloni	M	20	6	2	0	10	4.16791044776102	0
1992	Mars	P couloni	M	20	6	3	0	10	4.16791044776102	0
1993	Mars	P couloni	M	20	6	4	0	10	4.16791044776102	0
1994	Mars	P couloni	M	20	6	5	0	10	4.16791044776102	0
1995	Mars	P couloni	M	20	6	6	0	10	4.16791044776102	0
1996	Mars	P couloni	M	20	6	7	0	10	4.16791044776102	0
1997	Mars	P couloni	M	20	6	8	0	10	4.16791044776102	0
1998	Mars	P couloni	M	20	6	9	0	10	4.16791044776102	0
1999	Mars	P couloni	M	20	6	10	0	10	4.16791044776102	0
[truncated: 1,786 more rows]
